# Supplementary material for: Causal impact of human blood metabolites and metabolic pathways on serum uric acid and gout: a mendelian randomization study
Source: Front Endocrinol (Lausanne). 2024 Jul 4;15:1378645. doi: 10.3389/fendo.2024.1378645 (PMC11256090; doi:10.3389/fendo.2024.1378645)
Supplement: Supplementary file 1 [file DataSheet_1.xlsx]

## Sheet: Table S1 LDSC analysis
LDSC analysis of urate
Exposure	Metabolite	Super-pathway	rg	rg_se	rg_p
M00053	glutamine	Amino acid	-0.259127	0.0664785	9.70284e-05
M00059	histidine	Amino acid	-0.328167	0.0618036	1.0973e-07
M00060	leucine	Amino acid	0.107946	0.0353487	0.00226001
M00569	caffeine	Xenobiotics	0.510427	0.199388	0.0104682
M00599	pyruvate	Carbohydrate	0.160961	0.0760753	0.0343614
M01105	linoleate (18:2n6)	Lipid	-0.230349	0.106355	0.0303219
M01114	deoxycholate	Lipid	0.507252	0.155342	0.00109315
M01494	5-oxoproline	Amino acid	-0.146537	0.0545748	0.00725151
M01508	pantothenate	Cofactors and vitamins	0.165736	0.0705444	0.0188046
M01564	citrate	Energy	-0.104555	0.0435117	0.0162644
M01649	valine	Amino acid	0.212903	0.0727699	0.00343683
M01769	cortisone	Lipid	-0.117477	0.0556938	0.0349158
M01898	proline	Amino acid	0.0958012	0.045685	0.0359939
M02137	biliverdin	Cofactors and vitamins	-0.658125	0.230595	0.00431678
M02730	gamma-glutamylglutamine	Peptide	-0.610641	0.165175	0.000218211
M02734	gamma-glutamyltyrosine	Peptide	0.103183	0.050117	0.0395098
M12017	3-methoxytyrosine	Amino acid	-0.16625	0.0721872	0.0212768
M12129	beta-hydroxyisovalerate	Amino acid	0.1832	0.0709301	0.00979944
M15140	kynurenine	Amino acid	0.110954	0.0458791	0.0155887
M15335	mannitol	Carbohydrate	0.323665	0.154505	0.0361845
M15500	carnitine	Lipid	0.120114	0.0331186	0.000286996
M15506	choline	Lipid	0.290816	0.120006	0.0153781
M15630	N-acetylornithine	Amino acid	0.388871	0.180328	0.0310473
M15650	N1-methyladenosine	Nucleotide	0.125673	0.0545208	0.0211639
M15676	3-methyl-2-oxovalerate	Amino acid	0.119323	0.0579369	0.0394437
M15990	glycerophosphorylcholine (GPC)	Lipid	-0.610228	0.217957	0.00511397
M16822	X-04499--3,4-dihydroxybutyrate	Amino acid	0.214987	0.0853659	0.0117884
M17805	dihomo-linoleate (20:2n6)	Lipid	-0.209934	0.106502	0.0487033
M18283	X-05426		0.33115	0.126754	0.00898688
M18335	quinate	Xenobiotics	0.647046	0.301768	0.0320181
M18369	gamma-glutamylleucine	Peptide	0.200562	0.066278	0.00247748
M18392	theobromine	Xenobiotics	0.217349	0.0752332	0.00386461
M18394	theophylline	Xenobiotics	0.260259	0.123063	0.0344438
M19323	docosahexaenoate (DHA; 22:6n3)	Lipid	-0.685103	0.279164	0.0141228
M19364	X-06246		0.18232	0.0716028	0.010888
M19934	myo-inositol	Lipid	0.0897731	0.0432966	0.0381309
M21127	1-palmitoylglycerol (1-monopalmitin)	Lipid	0.135354	0.0550309	0.0139095
M27278	X-10510		-0.236337	0.110191	0.0319694
M27672	3-indoxyl sulfate	Amino acid	0.274289	0.100243	0.00621467
M27738	threonate	Cofactors and vitamins	-0.171376	0.0823327	0.0373877
M31787	3-carboxy-4-methyl-5-propyl-2-furanpropanoate (CMPF)	Lipid	-0.327127	0.14686	0.0259156
M32315	serine	Amino acid	-0.401782	0.122044	0.000994442
M32322	glutamate	Amino acid	0.321553	0.102279	0.00166723
M32338	glycine	Amino acid	-0.11788	0.0547429	0.0312926
M32339	alanine	Amino acid	0.0975928	0.0496844	0.0495005
M32393	gamma-glutamylvaline	Peptide	0.395567	0.115008	0.000582818
M32405	indolepropionate	Amino acid	-0.287786	0.129538	0.026308
M32412	butyrylcarnitine	Lipid	0.353912	0.108961	0.001162
M32452	propionylcarnitine	Lipid	0.311429	0.077328	5.64019e-05
M32549	X-02269		-0.283771	0.0766419	0.000213436
M32578	X-11261		0.44249	0.130462	0.000694534
M32632	X-11315		-0.184659	0.0754098	0.0143355
M32654	3-dehydrocarnitine*	Lipid	0.56075	0.179247	0.0017578
M32672	pyroglutamine*	Amino acid	0.254417	0.0761517	0.000834994
M32709	X-03056--N-[3-(2-Oxopyrrolidin-1-yl)propyl]acetamide	Amino acid	0.176862	0.0499187	0.000395587
M32735	X-01911		0.267042	0.0878557	0.00236931
M32753	X-09789		0.35882	0.161189	0.0260086
M32757	X-11440		0.322604	0.153792	0.0359346
M32762	X-11445--5-alpha-pregnan-3beta,20alpha-disulfate	Lipid	-1.48553	0.728103	0.0413225
M32786	X-11469		-0.385081	0.0944701	4.57745e-05
M32838	X-11521		0.315864	0.156525	0.0435933
M32910	X-11593--O-methylascorbate*	Cofactors and vitamins	0.148937	0.0465106	0.00136371
M33415	X-12063		0.242006	0.0596489	4.96714e-05
M33420	gamma-tocopherol	Cofactors and vitamins	0.379109	0.166748	0.0229937
M33422	gamma-glutamylphenylalanine	Peptide	0.163585	0.0661891	0.0134557
M33477	erythronate*	Carbohydrate	0.121564	0.04583	0.00798996
M33509	X-12094		0.318728	0.0923334	0.000556596
M33510	X-12095--N1-methyl-3-pyridone-4-carboxamide	Nucleotide	0.154424	0.0479939	0.00129282
M33609	X-12188		-0.198569	0.0823319	0.0158736
M33610	X-12189		-0.159775	0.0736054	0.0299541
M33638	X-12217		0.37805	0.140362	0.00707307
M33652	X-12230		0.444748	0.188553	0.0183369
M33666	X-12244--N-acetylcarnosine	Peptide	0.302749	0.137829	0.028052
M33833	X-12405		0.373932	0.15526	0.0160212
M33892	X-12450		-0.138675	0.0530949	0.00900597
M33901	X-12456		0.235417	0.105708	0.0259437
M33910	X-12465		0.1778	0.087854	0.042989
M33937	alpha-hydroxyisovalerate	Amino acid	0.310356	0.141031	0.0277633
M33957	1-heptadecanoylglycerophosphocholine	Lipid	-0.2567	0.0850054	0.00252934
M34283	asparagine	Amino acid	-0.189845	0.0483529	8.62856e-05
M34339	X-12729		-0.387846	0.191143	0.0424494
M34481	X-12798		1.72586	0.490773	0.000437102
M35137	N2,N2-dimethylguanosine	Nucleotide	0.122558	0.0398957	0.00212649
M35186	1-arachidonoylglycerophosphoethanolamine*	Lipid	0.170004	0.0674993	0.0117822
M35331	X-13553		0.243714	0.0918186	0.00794732
M35439	glutaroyl carnitine	Amino acid	0.20357	0.0886207	0.0216132
M35527	4-hydroxyhippurate	Xenobiotics	0.299441	0.13751	0.0294362
M35551	X-13741		0.201035	0.0921723	0.029178
M35628	1-oleoylglycerophosphoethanolamine	Lipid	0.248826	0.119308	0.0370162
M35675	2-hydroxypalmitate	Lipid	-0.110426	0.0423628	0.00914267
M35977	X-14056		0.490162	0.202534	0.015514
M36098	4-vinylphenol sulfate	Xenobiotics	0.57046	0.160136	0.000367546
M36399	X-14473		0.344171	0.119276	0.00390785
M36756	leucylleucine	Peptide	0.216207	0.10061	0.0316376
M37058	succinylcarnitine	Energy	0.192834	0.0472141	4.42213e-05
M37097	tryptophan betaine	Amino acid	0.155118	0.0777142	0.0459341
M37112	chiro-inositol	Lipid	0.239113	0.102976	0.0202311
M37190	5alpha-androstan-3beta,17beta-diol disulfate	Lipid	0.294711	0.0895491	0.000998136
M37202	4-androsten-3beta,17beta-diol disulfate 1*	Lipid	0.455845	0.111945	4.65998e-05
M37506	palmitoyl sphingomyelin	Lipid	-0.113189	0.0452361	0.0123434
M38768	15-methylpalmitate (isobar with 2-methylpalmitate)	Lipid	-0.132764	0.060843	0.0291042
LDSC analysis of gout
M00053	glutamine	Amino acid	-0.332404	0.0911869	0.000267077
M00569	caffeine	Xenobiotics	0.717269	0.259325	0.00567656
M01558	4-acetamidobutanoate	Amino acid	0.169432	0.0824068	0.0397783
M01644	heptanoate (7:0)	Lipid	0.157378	0.0720061	0.028843
M02137	biliverdin	Cofactors and vitamins	-0.651147	0.280681	0.0203472
M02342	serotonin (5HT)	Amino acid	-0.248373	0.12369	0.0446405
M02730	gamma-glutamylglutamine	Peptide	-0.551541	0.252891	0.0291877
M03127	hypoxanthine	Nucleotide	-0.190868	0.0859299	0.026337
M11438	phosphate	Energy	-0.859607	0.321161	0.00743819
M15140	kynurenine	Amino acid	0.127932	0.0612775	0.0368198
M15506	choline	Lipid	0.47109	0.210127	0.0249657
M15630	N-acetylornithine	Amino acid	0.607042	0.260932	0.0199952
M18394	theophylline	Xenobiotics	0.319812	0.141576	0.0238876
M19364	X-06246		0.210247	0.0877535	0.0165804
M21184	1-oleoylglycerol (1-monoolein)	Lipid	0.621987	0.285652	0.0294484
M22138	homocitrulline	Amino acid	0.308318	0.107167	0.0040148
M27716	bilirubin (Z,Z)	Cofactors and vitamins	-0.870454	0.347087	0.0121456
M32315	serine	Amino acid	-0.375164	0.1554	0.0157705
M32322	glutamate	Amino acid	0.302114	0.120149	0.0119207
M32489	caproate (6:0)	Lipid	0.145226	0.0655901	0.0268192
M32758	X-11441		-0.36901	0.182458	0.0431309
M32759	X-11442		-0.644514	0.299663	0.0314922
M33009	homostachydrine*	Xenobiotics	0.770568	0.259924	0.00303081
M33415	X-12063		0.179863	0.0726154	0.0132518
M33510	X-12095--N1-methyl-3-pyridone-4-carboxamide	Nucleotide	0.210894	0.0813455	0.00952625
M34384	stachydrine	Xenobiotics	0.27702	0.126613	0.0286755
M34420	bradykinin, des-arg(9)	Peptide	0.614661	0.218619	0.00493018
M34456	gamma-glutamylisoleucine*	Peptide	0.132289	0.0632347	0.0364351
M35305	1-palmitoylglycerophosphoinositol*	Lipid	0.298455	0.123976	0.0160684
M35331	X-13553		0.328741	0.165539	0.0470457
M35635	3-(3-hydroxyphenyl)propionate	Amino acid	-0.634742	0.243106	0.00902854
M38768	15-methylpalmitate (isobar with 2-methylpalmitate)	Lipid	-0.176367	0.0676033	0.00908478

## Sheet: Table S2 IVs
The outcome is urate
glutamine
SNP	effect_allele.exposure	other_allele.exposure	effect_allele.outcome	other_allele.outcome	beta.exposure	beta.outcome	eaf.exposure	eaf.outcome	remove	palindromic	ambiguous	id.outcome	se.outcome	pval.outcome	samplesize.outcome	outcome	mr_keep.outcome	pval_origin.outcome	data_source.outcome	se.exposure	pval.exposure	samplesize.exposure	exposure	mr_keep.exposure	pval_origin.exposure	id.exposure	action	mr_keep	R2	F
rs11596604	A	G	A	G	0.0323	0.015985	0.0236	0.0551	FALSE	FALSE	FALSE	SJgQcP	0.0087174	0.0667	288649	URATE	TRUE	reported	textfile	0.0069	2.515e-06	1768	M00053.metal.pos.txt.gz	TRUE	reported	iilMp0	2	FALSE	0.0122426	21.8885
rs16977047	T	C	T	C	-0.0056	0.000247	0.7034	0.7118	FALSE	FALSE	FALSE	SJgQcP	0.0042162	0.9533	288649	URATE	TRUE	reported	textfile	0.0011	1.078e-06	7372	M00053.metal.pos.txt.gz	TRUE	reported	iilMp0	2	TRUE	0.00350333	25.9103
rs2199619	T	C	T	C	0.0054	0.004432	0.2787	0.2681	FALSE	FALSE	FALSE	SJgQcP	0.0043088	0.3037	288649	URATE	TRUE	reported	textfile	0.0012	5.227e-06	7372	M00053.metal.pos.txt.gz	TRUE	reported	iilMp0	2	TRUE	0.00273936	20.2445
rs2657879	A	G	A	G	0.015	-0.019659	0.8179	0.8153	FALSE	FALSE	FALSE	SJgQcP	0.0049499	7.138e-05	288649	URATE	TRUE	reported	textfile	0.0017	6.147e-18	7372	M00053.metal.pos.txt.gz	TRUE	reported	iilMp0	2	TRUE	0.0104505	77.8335
rs2748991	T	C	T	C	-0.007	-0.00088	0.446	0.466	FALSE	FALSE	FALSE	SJgQcP	0.0039645	0.8243	288649	URATE	TRUE	reported	textfile	0.0015	2.342e-06	5604	M00053.metal.pos.txt.gz	TRUE	reported	iilMp0	2	TRUE	0.00387107	21.77
rs7078003	T	C	T	C	0.0087	-0.012603	0.1654	0.1772	FALSE	FALSE	FALSE	SJgQcP	0.0051061	0.01358	288649	URATE	TRUE	reported	textfile	0.0018	1.838e-06	7372	M00053.metal.pos.txt.gz	TRUE	reported	iilMp0	2	TRUE	0.00315889	23.3548
rs7394051	T	C	T	C	0.0055	0.006705	0.7014	0.7042	FALSE	FALSE	FALSE	SJgQcP	0.0042023	0.1106	288649	URATE	TRUE	reported	textfile	0.0012	2.175e-06	7372	M00053.metal.pos.txt.gz	TRUE	reported	iilMp0	2	FALSE	0.00284146	21.0012
rs780093	T	C	T	C	-0.0058	0.067608	0.3995	0.3932	FALSE	FALSE	FALSE	SJgQcP	0.0039073	4.462e-67	288649	URATE	TRUE	reported	textfile	0.0011	1.931e-07	7372	M00053.metal.pos.txt.gz	TRUE	reported	iilMp0	2	FALSE	0.00375708	27.7941
leucine
rs10004285	A	G	A	G	0.005	0.005471	0.374	0.3861	FALSE	FALSE	FALSE	4QVqlv	0.0039478	0.1658	288649	URATE	TRUE	reported	textfile	0.001	5.733e-07	5589	M00060.metal.pos.txt.gz	TRUE	reported	Zff3Nb	2	TRUE	0.00445315	24.9911
rs1003887	T	C	T	C	-0.005	0.005508	0.651	0.6505	FALSE	FALSE	FALSE	4QVqlv	0.0047822	0.2494	288649	URATE	TRUE	reported	textfile	0.001	5.733e-07	5589	M00060.metal.pos.txt.gz	TRUE	reported	Zff3Nb	2	TRUE	0.00445315	24.9911
rs10190188	T	C	T	C	0.005	-0.004445	0.662	0.6483	FALSE	FALSE	FALSE	4QVqlv	0.0039821	0.2643	288649	URATE	TRUE	reported	textfile	0.001	5.733e-07	5589	M00060.metal.pos.txt.gz	TRUE	reported	Zff3Nb	2	TRUE	0.00445315	24.9911
rs1025466	T	C	T	C	-0.0041	-0.005695	0.4062	0.4113	FALSE	FALSE	FALSE	4QVqlv	0.0039913	0.1536	288649	URATE	TRUE	reported	textfile	0.0009	6.253e-06	7351	M00060.metal.pos.txt.gz	TRUE	reported	Zff3Nb	2	TRUE	0.00281522	20.7474
rs10258601	A	G	A	G	0.0044	0.002317	0.4382	0.446	FALSE	FALSE	FALSE	4QVqlv	0.0038155	0.5436	288649	URATE	TRUE	reported	textfile	0.0009	6.734e-07	7351	M00060.metal.pos.txt.gz	TRUE	reported	Zff3Nb	2	TRUE	0.00324089	23.8947
rs1038555	T	C	T	C	-0.004	-0.00253	0.4023	0.4172	FALSE	FALSE	FALSE	4QVqlv	0.0039038	0.517	288649	URATE	TRUE	reported	textfile	0.0009	7.988e-06	7351	M00060.metal.pos.txt.gz	TRUE	reported	Zff3Nb	2	TRUE	0.00267993	19.7477
rs1043991	T	C	T	C	0.0048	-0.006239	0.6375	0.6307	FALSE	FALSE	FALSE	4QVqlv	0.003966	0.1157	288649	URATE	TRUE	reported	textfile	0.0009	8.333e-08	7351	M00060.metal.pos.txt.gz	TRUE	reported	Zff3Nb	2	TRUE	0.00385455	28.4367
rs10487377	A	G	A	G	0.0046	0.002978	0.5764	0.5748	FALSE	FALSE	FALSE	4QVqlv	0.0041184	0.4697	288649	URATE	TRUE	reported	textfile	0.0009	4.091e-07	7351	M00060.metal.pos.txt.gz	TRUE	reported	Zff3Nb	2	TRUE	0.00354114	26.1163
rs10500907	A	G	A	G	0.0042	0.002563	0.3597	0.3569	FALSE	FALSE	FALSE	4QVqlv	0.0039891	0.5206	288649	URATE	TRUE	reported	textfile	0.0009	3.547e-06	7351	M00060.metal.pos.txt.gz	TRUE	reported	Zff3Nb	2	TRUE	0.00295381	21.7719
rs10736117	A	G	A	G	-0.004	-0.000365	0.6265	0.626	FALSE	FALSE	FALSE	4QVqlv	0.0039809	0.9269	288649	URATE	TRUE	reported	textfile	0.0009	8.497e-06	7351	M00060.metal.pos.txt.gz	TRUE	reported	Zff3Nb	2	TRUE	0.00267993	19.7477
rs10763843	A	G	A	G	-0.0042	0.001209	0.4283	0.423	FALSE	FALSE	FALSE	4QVqlv	0.0038266	0.752	288649	URATE	TRUE	reported	textfile	0.0009	3.451e-06	7351	M00060.metal.pos.txt.gz	TRUE	reported	Zff3Nb	2	TRUE	0.00295381	21.7719
rs10763940	A	G	A	G	0.0048	0.000718	0.3654	0.3735	FALSE	FALSE	FALSE	4QVqlv	0.003986	0.857	288649	URATE	TRUE	reported	textfile	0.0009	1.174e-07	7351	M00060.metal.pos.txt.gz	TRUE	reported	Zff3Nb	2	TRUE	0.00385455	28.4367
rs10798580	A	G	A	G	-0.0042	-0.004748	0.4216	0.4202	FALSE	FALSE	FALSE	4QVqlv	0.0039496	0.2293	288649	URATE	TRUE	reported	textfile	0.0009	3.64e-06	7351	M00060.metal.pos.txt.gz	TRUE	reported	Zff3Nb	2	TRUE	0.00295381	21.7719
rs10810580	T	C	T	C	0.0046	0.000667	0.5583	0.5607	FALSE	FALSE	FALSE	4QVqlv	0.0038814	0.8636	288649	URATE	TRUE	reported	textfile	0.0009	3.282e-07	7351	M00060.metal.pos.txt.gz	TRUE	reported	Zff3Nb	2	TRUE	0.00354114	26.1163
rs10828678	A	G	A	G	0.004	-0.003745	0.5105	0.5217	FALSE	FALSE	FALSE	4QVqlv	0.0038404	0.3295	288649	URATE	TRUE	reported	textfile	0.0009	7.202e-06	7351	M00060.metal.pos.txt.gz	TRUE	reported	Zff3Nb	2	TRUE	0.00267993	19.7477
rs10887020	T	C	T	C	0.004	0.007639	0.5133	0.5094	FALSE	FALSE	FALSE	4QVqlv	0.0038953	0.04986	288649	URATE	TRUE	reported	textfile	0.0009	7.289e-06	7351	M00060.metal.pos.txt.gz	TRUE	reported	Zff3Nb	2	TRUE	0.00267993	19.7477
rs10923016	A	G	A	G	0.0053	-0.001263	0.6191	0.6078	FALSE	FALSE	FALSE	4QVqlv	0.0039131	0.7469	288649	URATE	TRUE	reported	textfile	0.0009	2.88e-09	7351	M00060.metal.pos.txt.gz	TRUE	reported	Zff3Nb	2	TRUE	0.00469544	34.6696
rs10937762	A	G	A	G	0.0044	-0.001299	0.5674	0.5667	FALSE	FALSE	FALSE	4QVqlv	0.0039685	0.7434	288649	URATE	TRUE	reported	textfile	0.0009	1.528e-06	7351	M00060.metal.pos.txt.gz	TRUE	reported	Zff3Nb	2	TRUE	0.00324089	23.8947
rs10954411	A	T	A	T	0.0043	0.002828	0.3772	0.3652	FALSE	TRUE	FALSE	4QVqlv	0.0039595	0.475	288649	URATE	TRUE	reported	textfile	0.0009	1.809e-06	7351	M00060.metal.pos.txt.gz	TRUE	reported	Zff3Nb	2	TRUE	0.0030957	22.8209
rs10973683	A	C	A	C	-0.0041	-0.004986	0.4002	0.3964	FALSE	FALSE	FALSE	4QVqlv	0.0038885	0.1997	288649	URATE	TRUE	reported	textfile	0.0009	6.541e-06	7351	M00060.metal.pos.txt.gz	TRUE	reported	Zff3Nb	2	TRUE	0.00281522	20.7474
rs11007082	T	G	T	G	0.0043	0.003405	0.3779	0.3542	FALSE	FALSE	FALSE	4QVqlv	0.0039621	0.3902	288649	URATE	TRUE	reported	textfile	0.0009	1.842e-06	7351	M00060.metal.pos.txt.gz	TRUE	reported	Zff3Nb	2	TRUE	0.0030957	22.8209
rs1104999	T	C	T	C	0.0041	0.004327	0.4822	0.4745	FALSE	FALSE	FALSE	4QVqlv	0.0038372	0.2595	288649	URATE	TRUE	reported	textfile	0.0009	3.51e-06	7351	M00060.metal.pos.txt.gz	TRUE	reported	Zff3Nb	2	TRUE	0.00281522	20.7474
rs11183620	A	G	A	G	0.0041	0.012633	0.4676	0.4633	FALSE	FALSE	FALSE	4QVqlv	0.0038138	0.0009253	288649	URATE	TRUE	reported	textfile	0.0009	4.681e-06	7351	M00060.metal.pos.txt.gz	TRUE	reported	Zff3Nb	2	TRUE	0.00281522	20.7474
rs11203041	A	G	A	G	-0.0043	0.00172	0.4458	0.4505	FALSE	FALSE	FALSE	4QVqlv	0.0038492	0.655	288649	URATE	TRUE	reported	textfile	0.0009	1.953e-06	7351	M00060.metal.pos.txt.gz	TRUE	reported	Zff3Nb	2	TRUE	0.0030957	22.8209
rs11578928	A	C	A	C	0.0041	0.004091	0.4246	0.4292	FALSE	FALSE	FALSE	4QVqlv	0.003982	0.3042	288649	URATE	TRUE	reported	textfile	0.0009	4.748e-06	7351	M00060.metal.pos.txt.gz	TRUE	reported	Zff3Nb	2	TRUE	0.00281522	20.7474
rs11657125	T	C	T	C	0.0041	-0.00067	0.5604	0.5675	FALSE	FALSE	FALSE	4QVqlv	0.0038109	0.8605	288649	URATE	TRUE	reported	textfile	0.0009	5.71e-06	7351	M00060.metal.pos.txt.gz	TRUE	reported	Zff3Nb	2	TRUE	0.00281522	20.7474
rs11868948	A	G	A	G	-0.0042	-0.000904	0.6435	0.633	FALSE	FALSE	FALSE	4QVqlv	0.0040067	0.8214	288649	URATE	TRUE	reported	textfile	0.0009	4.628e-06	7351	M00060.metal.pos.txt.gz	TRUE	reported	Zff3Nb	2	TRUE	0.00295381	21.7719
rs11952637	A	G	A	G	0.0043	0.002347	0.4212	0.4124	FALSE	FALSE	FALSE	4QVqlv	0.0039363	0.551	288649	URATE	TRUE	reported	textfile	0.0009	4.313e-06	7351	M00060.metal.pos.txt.gz	TRUE	reported	Zff3Nb	2	TRUE	0.0030957	22.8209
rs11988092	T	C	T	C	-0.0046	0.004312	0.6185	0.635	FALSE	FALSE	FALSE	4QVqlv	0.0040602	0.2883	288649	URATE	TRUE	reported	textfile	0.0009	3.287e-07	7351	M00060.metal.pos.txt.gz	TRUE	reported	Zff3Nb	2	TRUE	0.00354114	26.1163
rs11999261	A	T	A	T	-0.0087	-0.005622	0.0943	0.0912	FALSE	TRUE	FALSE	4QVqlv	0.0067092	0.4021	288649	URATE	TRUE	reported	textfile	0.0017	6.559e-07	7351	M00060.metal.pos.txt.gz	TRUE	reported	Zff3Nb	2	TRUE	0.00355017	26.1832
rs12047618	T	G	T	G	0.0046	0.006686	0.3271	0.3145	FALSE	FALSE	FALSE	4QVqlv	0.0041336	0.1058	288649	URATE	TRUE	reported	textfile	0.0009	4.25e-07	7351	M00060.metal.pos.txt.gz	TRUE	reported	Zff3Nb	2	TRUE	0.00354114	26.1163
rs12196614	A	T	A	T	0.0107	0.012117	0.9386	0.9132	FALSE	TRUE	FALSE	4QVqlv	0.0070873	0.08731	288649	URATE	TRUE	reported	textfile	0.0024	6.418e-06	7351	M00060.metal.pos.txt.gz	TRUE	reported	Zff3Nb	2	TRUE	0.00269666	19.8713
rs12344504	T	C	T	C	-0.004	-0.002968	0.5957	0.5919	FALSE	FALSE	FALSE	4QVqlv	0.0038605	0.442	288649	URATE	TRUE	reported	textfile	0.0009	6.704e-06	7351	M00060.metal.pos.txt.gz	TRUE	reported	Zff3Nb	2	TRUE	0.00267993	19.7477
rs12468540	A	G	A	G	0.0041	0.007504	0.5563	0.5624	FALSE	FALSE	FALSE	4QVqlv	0.0038291	0.05005	288649	URATE	TRUE	reported	textfile	0.0009	5.758e-06	7351	M00060.metal.pos.txt.gz	TRUE	reported	Zff3Nb	2	TRUE	0.00281522	20.7474
rs12498703	A	G	A	G	-0.0042	0.001706	0.5998	0.5945	FALSE	FALSE	FALSE	4QVqlv	0.0039485	0.6657	288649	URATE	TRUE	reported	textfile	0.0009	2.86e-06	7351	M00060.metal.pos.txt.gz	TRUE	reported	Zff3Nb	2	TRUE	0.00295381	21.7719
rs12517096	A	G	A	G	0.0041	0.00106	0.422	0.4278	FALSE	FALSE	FALSE	4QVqlv	0.0038514	0.7831	288649	URATE	TRUE	reported	textfile	0.0009	8.406e-06	7351	M00060.metal.pos.txt.gz	TRUE	reported	Zff3Nb	2	TRUE	0.00281522	20.7474
rs12612007	A	G	A	G	0.0044	-0.002929	0.3461	0.3442	FALSE	FALSE	FALSE	4QVqlv	0.0040375	0.4682	288649	URATE	TRUE	reported	textfile	0.0009	1.202e-06	7351	M00060.metal.pos.txt.gz	TRUE	reported	Zff3Nb	2	TRUE	0.00324089	23.8947
rs1278312	T	C	T	C	-0.0042	-0.004046	0.4008	0.4119	FALSE	FALSE	FALSE	4QVqlv	0.0038618	0.2948	288649	URATE	TRUE	reported	textfile	0.0009	2.867e-06	7351	M00060.metal.pos.txt.gz	TRUE	reported	Zff3Nb	2	TRUE	0.00295381	21.7719
rs1292666	T	C	T	C	0.0045	-0.001127	0.4667	0.4604	FALSE	FALSE	FALSE	4QVqlv	0.0039847	0.7773	288649	URATE	TRUE	reported	textfile	0.0009	6.441e-07	7351	M00060.metal.pos.txt.gz	TRUE	reported	Zff3Nb	2	TRUE	0.00338937	24.9932
rs13130810	T	C	T	C	0.004	-0.00394	0.4401	0.4385	FALSE	FALSE	FALSE	4QVqlv	0.0038196	0.3022	288649	URATE	TRUE	reported	textfile	0.0009	7.791e-06	7351	M00060.metal.pos.txt.gz	TRUE	reported	Zff3Nb	2	TRUE	0.00267993	19.7477
rs13147572	A	G	A	G	-0.0047	-3.5e-05	0.5809	0.5742	FALSE	FALSE	FALSE	4QVqlv	0.0038635	0.9928	288649	URATE	TRUE	reported	textfile	0.0009	1.99e-07	7351	M00060.metal.pos.txt.gz	TRUE	reported	Zff3Nb	2	TRUE	0.00369621	27.2642
rs13165077	A	G	A	G	0.0041	-0.005612	0.3821	0.3707	FALSE	FALSE	FALSE	4QVqlv	0.0039634	0.1568	288649	URATE	TRUE	reported	textfile	0.0009	8.983e-06	7351	M00060.metal.pos.txt.gz	TRUE	reported	Zff3Nb	2	TRUE	0.00281522	20.7474
rs1334318	A	G	A	G	0.0044	0.002973	0.3572	0.3618	FALSE	FALSE	FALSE	4QVqlv	0.0039698	0.4539	288649	URATE	TRUE	reported	textfile	0.0009	1.008e-06	7351	M00060.metal.pos.txt.gz	TRUE	reported	Zff3Nb	2	TRUE	0.00324089	23.8947
rs1360820	A	G	A	G	-0.0042	-0.010283	0.4963	0.4939	FALSE	FALSE	FALSE	4QVqlv	0.0038199	0.007102	288649	URATE	TRUE	reported	textfile	0.0009	2.154e-06	7351	M00060.metal.pos.txt.gz	TRUE	reported	Zff3Nb	2	TRUE	0.00295381	21.7719
rs1368532	T	C	T	C	-0.004	0.000333	0.3842	0.3892	FALSE	FALSE	FALSE	4QVqlv	0.0038922	0.9319	288649	URATE	TRUE	reported	textfile	0.0009	8.855e-06	7351	M00060.metal.pos.txt.gz	TRUE	reported	Zff3Nb	2	TRUE	0.00267993	19.7477
rs1428203	T	G	T	G	0.0045	-0.000964	0.4117	0.4169	FALSE	FALSE	FALSE	4QVqlv	0.0038499	0.8023	288649	URATE	TRUE	reported	textfile	0.0009	5.513e-07	7351	M00060.metal.pos.txt.gz	TRUE	reported	Zff3Nb	2	TRUE	0.00338937	24.9932
rs1463301	T	C	T	C	-0.0049	-0.00215	0.5742	0.5677	FALSE	FALSE	FALSE	4QVqlv	0.004249	0.6128	288649	URATE	TRUE	reported	textfile	0.0009	7.493e-08	7351	M00060.metal.pos.txt.gz	TRUE	reported	Zff3Nb	2	TRUE	0.00401618	29.6339
rs1519309	T	C	T	C	-0.0043	-0.001878	0.6543	0.6478	FALSE	FALSE	FALSE	4QVqlv	0.0040158	0.6401	288649	URATE	TRUE	reported	textfile	0.0009	1.873e-06	7351	M00060.metal.pos.txt.gz	TRUE	reported	Zff3Nb	2	TRUE	0.0030957	22.8209
rs1541245	T	C	T	C	-0.0048	-0.003146	0.5318	0.5314	FALSE	FALSE	FALSE	4QVqlv	0.0038249	0.4108	288649	URATE	TRUE	reported	textfile	0.0009	7.988e-08	7351	M00060.metal.pos.txt.gz	TRUE	reported	Zff3Nb	2	TRUE	0.00385455	28.4367
rs1558789	A	C	A	C	0.0045	0.009129	0.51	0.5126	FALSE	FALSE	FALSE	4QVqlv	0.0038059	0.01645	288649	URATE	TRUE	reported	textfile	0.0009	3.523e-07	7351	M00060.metal.pos.txt.gz	TRUE	reported	Zff3Nb	2	TRUE	0.00338937	24.9932
rs1564480	A	G	A	G	0.0045	0.003759	0.4765	0.4757	FALSE	FALSE	FALSE	4QVqlv	0.0038964	0.3347	288649	URATE	TRUE	reported	textfile	0.0009	6.681e-07	7351	M00060.metal.pos.txt.gz	TRUE	reported	Zff3Nb	2	TRUE	0.00338937	24.9932
rs1654495	A	C	A	C	0.0048	-0.003298	0.5709	0.5581	FALSE	FALSE	FALSE	4QVqlv	0.0038676	0.3939	288649	URATE	TRUE	reported	textfile	0.0009	1.036e-07	7351	M00060.metal.pos.txt.gz	TRUE	reported	Zff3Nb	2	TRUE	0.00385455	28.4367
rs167648	A	C	A	C	-0.0041	-0.003518	0.4439	0.4635	FALSE	FALSE	FALSE	4QVqlv	0.0039415	0.3721	288649	URATE	TRUE	reported	textfile	0.0009	4.515e-06	7351	M00060.metal.pos.txt.gz	TRUE	reported	Zff3Nb	2	TRUE	0.00281522	20.7474
rs1677193	A	C	A	C	-0.0044	-0.00061	0.6122	0.6024	FALSE	FALSE	FALSE	4QVqlv	0.0040547	0.8804	288649	URATE	TRUE	reported	textfile	0.0009	1.246e-06	7351	M00060.metal.pos.txt.gz	TRUE	reported	Zff3Nb	2	TRUE	0.00324089	23.8947
rs1705832	T	C	T	C	0.0043	0.004707	0.395	0.3946	FALSE	FALSE	FALSE	4QVqlv	0.0039384	0.2321	288649	URATE	TRUE	reported	textfile	0.0009	1.898e-06	7351	M00060.metal.pos.txt.gz	TRUE	reported	Zff3Nb	2	TRUE	0.0030957	22.8209
rs17107974	T	C	T	C	-0.0082	-0.002458	0.1068	0.1207	FALSE	FALSE	FALSE	4QVqlv	0.0060291	0.6835	288649	URATE	TRUE	reported	textfile	0.0017	1.496e-06	7351	M00060.metal.pos.txt.gz	TRUE	reported	Zff3Nb	2	TRUE	0.00315508	23.2601
rs1795964	A	G	A	G	-0.0044	-0.007159	0.4091	0.4173	FALSE	FALSE	FALSE	4QVqlv	0.0042061	0.08876	288649	URATE	TRUE	reported	textfile	0.0009	1.978e-06	7351	M00060.metal.pos.txt.gz	TRUE	reported	Zff3Nb	2	TRUE	0.00324089	23.8947
rs1818106	A	C	A	C	0.005	0.007202	0.501	0.4989	FALSE	FALSE	FALSE	4QVqlv	0.003915	0.06583	288649	URATE	TRUE	reported	textfile	0.001	5.733e-07	5589	M00060.metal.pos.txt.gz	TRUE	reported	Zff3Nb	2	TRUE	0.00445315	24.9911
rs1822834	C	G	C	G	0.0108	0.003421	0.0629	0.0691	FALSE	TRUE	FALSE	4QVqlv	0.0077491	0.6589	288649	URATE	TRUE	reported	textfile	0.0024	6.594e-06	7351	M00060.metal.pos.txt.gz	TRUE	reported	Zff3Nb	2	TRUE	0.00274716	20.2445
rs1871053	A	G	A	G	-0.005	0.004239	0.4513	0.4413	FALSE	FALSE	FALSE	4QVqlv	0.0038403	0.2697	288649	URATE	TRUE	reported	textfile	0.0009	2.401e-08	7351	M00060.metal.pos.txt.gz	TRUE	reported	Zff3Nb	2	TRUE	0.00418108	30.8558
rs1872800	A	T	A	T	-0.004	-0.009678	0.6438	0.6468	FALSE	TRUE	FALSE	4QVqlv	0.0039805	0.01504	288649	URATE	TRUE	reported	textfile	0.0009	8.247e-06	7351	M00060.metal.pos.txt.gz	TRUE	reported	Zff3Nb	2	TRUE	0.00267993	19.7477
rs1884639	T	C	T	C	0.0047	0.001977	0.3865	0.3771	FALSE	FALSE	FALSE	4QVqlv	0.0040103	0.6221	288649	URATE	TRUE	reported	textfile	0.0009	2.316e-07	7351	M00060.metal.pos.txt.gz	TRUE	reported	Zff3Nb	2	TRUE	0.00369621	27.2642
rs1999120	A	G	A	G	-0.0041	-0.007233	0.5692	0.5576	FALSE	FALSE	FALSE	4QVqlv	0.0038909	0.06305	288649	URATE	TRUE	reported	textfile	0.0009	4.039e-06	7351	M00060.metal.pos.txt.gz	TRUE	reported	Zff3Nb	2	TRUE	0.00281522	20.7474
rs2057435	A	G	A	G	0.0041	0.000409	0.535	0.5346	FALSE	FALSE	FALSE	4QVqlv	0.004063	0.9199	288649	URATE	TRUE	reported	textfile	0.0009	7.945e-06	7351	M00060.metal.pos.txt.gz	TRUE	reported	Zff3Nb	2	TRUE	0.00281522	20.7474
rs2060490	T	C	T	C	-0.0044	-0.003524	0.474	0.4817	FALSE	FALSE	FALSE	4QVqlv	0.0037739	0.3504	288649	URATE	TRUE	reported	textfile	0.0009	9.103e-07	7351	M00060.metal.pos.txt.gz	TRUE	reported	Zff3Nb	2	TRUE	0.00324089	23.8947
rs2146498	A	G	A	G	0.004	0.001826	0.5787	0.5616	FALSE	FALSE	FALSE	4QVqlv	0.0038966	0.6393	288649	URATE	TRUE	reported	textfile	0.0009	8.041e-06	7351	M00060.metal.pos.txt.gz	TRUE	reported	Zff3Nb	2	TRUE	0.00267993	19.7477
rs2273875	C	G	C	G	0.0043	-0.001464	0.37	0.3755	FALSE	TRUE	FALSE	4QVqlv	0.0040296	0.7164	288649	URATE	TRUE	reported	textfile	0.0009	1.821e-06	7351	M00060.metal.pos.txt.gz	TRUE	reported	Zff3Nb	2	TRUE	0.0030957	22.8209
rs2285137	T	C	T	C	-0.0108	-0.010799	0.9436	0.9375	FALSE	FALSE	FALSE	4QVqlv	0.0082156	0.1887	288649	URATE	TRUE	reported	textfile	0.0024	5.351e-06	7351	M00060.metal.pos.txt.gz	TRUE	reported	Zff3Nb	2	TRUE	0.00274716	20.2445
rs2302423	A	G	A	G	0.0042	-0.00047	0.55	0.5306	FALSE	FALSE	FALSE	4QVqlv	0.0039022	0.9041	288649	URATE	TRUE	reported	textfile	0.0009	2.818e-06	7351	M00060.metal.pos.txt.gz	TRUE	reported	Zff3Nb	2	TRUE	0.00295381	21.7719
rs2357713	T	G	T	G	-0.0042	-7.4e-05	0.447	0.4654	FALSE	FALSE	FALSE	4QVqlv	0.0038672	0.9847	288649	URATE	TRUE	reported	textfile	0.0009	2.999e-06	7351	M00060.metal.pos.txt.gz	TRUE	reported	Zff3Nb	2	TRUE	0.00295381	21.7719
rs242082	T	C	T	C	0.0048	0.000776	0.3867	0.4019	FALSE	FALSE	FALSE	4QVqlv	0.0039166	0.8429	288649	URATE	TRUE	reported	textfile	0.0009	1.383e-07	7351	M00060.metal.pos.txt.gz	TRUE	reported	Zff3Nb	2	TRUE	0.00385455	28.4367
rs2465250	A	C	A	C	0.0048	0.011463	0.5503	0.5408	FALSE	FALSE	FALSE	4QVqlv	0.0038443	0.002865	288649	URATE	TRUE	reported	textfile	0.0009	7.761e-08	7351	M00060.metal.pos.txt.gz	TRUE	reported	Zff3Nb	2	TRUE	0.00385455	28.4367
rs2471650	T	C	T	C	-0.0048	-0.004355	0.5252	0.5303	FALSE	FALSE	FALSE	4QVqlv	0.0039084	0.2652	288649	URATE	TRUE	reported	textfile	0.0009	1.16e-07	7351	M00060.metal.pos.txt.gz	TRUE	reported	Zff3Nb	2	TRUE	0.00385455	28.4367
rs2478832	T	C	T	C	-0.0041	0.000635	0.3996	0.401	FALSE	FALSE	FALSE	4QVqlv	0.0040555	0.8757	288649	URATE	TRUE	reported	textfile	0.0009	8.046e-06	7351	M00060.metal.pos.txt.gz	TRUE	reported	Zff3Nb	2	TRUE	0.00281522	20.7474
rs248065	A	G	A	G	-0.0048	-0.0104	0.5081	0.5067	FALSE	FALSE	FALSE	4QVqlv	0.0038258	0.00656	288649	URATE	TRUE	reported	textfile	0.0009	1.127e-07	7351	M00060.metal.pos.txt.gz	TRUE	reported	Zff3Nb	2	TRUE	0.00385455	28.4367
rs2513896	A	G	A	G	0.0042	-0.002058	0.3526	0.371	FALSE	FALSE	FALSE	4QVqlv	0.0041751	0.6221	288649	URATE	TRUE	reported	textfile	0.001	9.648e-06	7351	M00060.metal.pos.txt.gz	TRUE	reported	Zff3Nb	2	TRUE	0.00239393	17.6352
rs2624695	T	C	T	C	-0.004	-0.005451	0.5102	0.4849	FALSE	FALSE	FALSE	4QVqlv	0.0038583	0.1577	288649	URATE	TRUE	reported	textfile	0.0009	8.941e-06	7351	M00060.metal.pos.txt.gz	TRUE	reported	Zff3Nb	2	TRUE	0.00267993	19.7477
rs2667698	A	C	A	C	0.0041	-0.004002	0.3681	0.3782	FALSE	FALSE	FALSE	4QVqlv	0.0039546	0.3116	288649	URATE	TRUE	reported	textfile	0.0009	7.071e-06	7351	M00060.metal.pos.txt.gz	TRUE	reported	Zff3Nb	2	TRUE	0.00281522	20.7474
rs2713737	A	G	A	G	-0.006	-0.008743	0.44	0.455	FALSE	FALSE	FALSE	4QVqlv	0.0038588	0.02346	288649	URATE	TRUE	reported	textfile	0.001	1.973e-09	5589	M00060.metal.pos.txt.gz	TRUE	reported	Zff3Nb	2	TRUE	0.0064	35.9871
rs2722276	A	G	A	G	0.0048	0.003156	0.523	0.5251	FALSE	FALSE	FALSE	4QVqlv	0.0038467	0.412	288649	URATE	TRUE	reported	textfile	0.0009	8.702e-08	7351	M00060.metal.pos.txt.gz	TRUE	reported	Zff3Nb	2	TRUE	0.00385455	28.4367
rs2819322	T	C	T	C	-0.0043	0.001346	0.4589	0.4518	FALSE	FALSE	FALSE	4QVqlv	0.0038519	0.7268	288649	URATE	TRUE	reported	textfile	0.0009	1.789e-06	7351	M00060.metal.pos.txt.gz	TRUE	reported	Zff3Nb	2	TRUE	0.0030957	22.8209
rs2834578	T	C	T	C	0.0045	0.008132	0.3986	0.41	FALSE	FALSE	FALSE	4QVqlv	0.0039472	0.03938	288649	URATE	TRUE	reported	textfile	0.0009	7.24e-07	7351	M00060.metal.pos.txt.gz	TRUE	reported	Zff3Nb	2	TRUE	0.00338937	24.9932
rs2834803	A	G	A	G	0.004	-0.001882	0.5707	0.5641	FALSE	FALSE	FALSE	4QVqlv	0.0039089	0.6302	288649	URATE	TRUE	reported	textfile	0.0009	8.134e-06	7351	M00060.metal.pos.txt.gz	TRUE	reported	Zff3Nb	2	TRUE	0.00267993	19.7477
rs2898645	T	C	T	C	-0.005	-0.004673	0.545	0.5499	FALSE	FALSE	FALSE	4QVqlv	0.0038939	0.2302	288649	URATE	TRUE	reported	textfile	0.001	5.733e-07	5589	M00060.metal.pos.txt.gz	TRUE	reported	Zff3Nb	2	TRUE	0.00445315	24.9911
rs2933284	T	C	T	C	0.0042	0.001675	0.3898	0.3983	FALSE	FALSE	FALSE	4QVqlv	0.003948	0.6714	288649	URATE	TRUE	reported	textfile	0.0009	2.86e-06	7351	M00060.metal.pos.txt.gz	TRUE	reported	Zff3Nb	2	TRUE	0.00295381	21.7719
rs3102519	A	G	A	G	0.0048	0.006642	0.375	0.3798	FALSE	FALSE	FALSE	4QVqlv	0.0039441	0.09216	288649	URATE	TRUE	reported	textfile	0.0009	7.83e-08	7351	M00060.metal.pos.txt.gz	TRUE	reported	Zff3Nb	2	TRUE	0.00385455	28.4367
rs3775574	A	G	A	G	-0.0044	0.004668	0.6047	0.6067	FALSE	FALSE	FALSE	4QVqlv	0.0040101	0.2444	288649	URATE	TRUE	reported	textfile	0.0009	3.133e-06	7351	M00060.metal.pos.txt.gz	TRUE	reported	Zff3Nb	2	TRUE	0.00324089	23.8947
rs37959	T	C	T	C	0.0044	0.001419	0.3912	0.3945	FALSE	FALSE	FALSE	4QVqlv	0.0040941	0.7289	288649	URATE	TRUE	reported	textfile	0.0009	1.708e-06	7351	M00060.metal.pos.txt.gz	TRUE	reported	Zff3Nb	2	TRUE	0.00324089	23.8947
rs3802644	A	T	A	T	-0.0042	-0.003873	0.4006	0.4159	FALSE	TRUE	FALSE	4QVqlv	0.0038223	0.3109	288649	URATE	TRUE	reported	textfile	0.0009	2.941e-06	7351	M00060.metal.pos.txt.gz	TRUE	reported	Zff3Nb	2	TRUE	0.00295381	21.7719
rs3802681	T	C	T	C	0.0045	0.005138	0.6144	0.6077	FALSE	FALSE	FALSE	4QVqlv	0.0038889	0.1864	288649	URATE	TRUE	reported	textfile	0.0009	5.437e-07	7351	M00060.metal.pos.txt.gz	TRUE	reported	Zff3Nb	2	TRUE	0.00338937	24.9932
rs390836	A	T	A	T	0.0045	-0.00532	0.415	0.414	FALSE	TRUE	FALSE	4QVqlv	0.0039177	0.1745	288649	URATE	TRUE	reported	textfile	0.0009	8.059e-07	7351	M00060.metal.pos.txt.gz	TRUE	reported	Zff3Nb	2	TRUE	0.00338937	24.9932
rs3924223	A	G	A	G	-0.0041	0.003314	0.549	0.5405	FALSE	FALSE	FALSE	4QVqlv	0.0038119	0.3846	288649	URATE	TRUE	reported	textfile	0.0009	6.182e-06	7351	M00060.metal.pos.txt.gz	TRUE	reported	Zff3Nb	2	TRUE	0.00281522	20.7474
rs4074961	T	C	T	C	-0.0044	0.000126	0.4317	0.4369	FALSE	FALSE	FALSE	4QVqlv	0.0039242	0.9743	288649	URATE	TRUE	reported	textfile	0.001	4.228e-06	7351	M00060.metal.pos.txt.gz	TRUE	reported	Zff3Nb	2	TRUE	0.00262674	19.3547
rs4077470	T	C	T	C	-0.0045	-0.001747	0.5403	0.5462	FALSE	FALSE	FALSE	4QVqlv	0.0037922	0.645	288649	URATE	TRUE	reported	textfile	0.0009	4.646e-07	7351	M00060.metal.pos.txt.gz	TRUE	reported	Zff3Nb	2	TRUE	0.00338937	24.9932
rs4148593	A	G	A	G	0.005	0.010758	0.624	0.6175	FALSE	FALSE	FALSE	4QVqlv	0.0039172	0.006025	288649	URATE	TRUE	reported	textfile	0.001	5.733e-07	5589	M00060.metal.pos.txt.gz	TRUE	reported	Zff3Nb	2	TRUE	0.00445315	24.9911
rs417144	T	C	T	C	0.0046	-0.000442	0.3507	0.3611	FALSE	FALSE	FALSE	4QVqlv	0.0039649	0.9113	288649	URATE	TRUE	reported	textfile	0.0009	2.565e-07	7351	M00060.metal.pos.txt.gz	TRUE	reported	Zff3Nb	2	TRUE	0.00354114	26.1163
rs4276770	A	G	A	G	-0.0041	-0.002082	0.3999	0.4017	FALSE	FALSE	FALSE	4QVqlv	0.0040834	0.6102	288649	URATE	TRUE	reported	textfile	0.0009	5.113e-06	7351	M00060.metal.pos.txt.gz	TRUE	reported	Zff3Nb	2	TRUE	0.00281522	20.7474
rs4499783	T	C	T	C	-0.004	0.002558	0.5958	0.5881	FALSE	FALSE	FALSE	4QVqlv	0.003869	0.5085	288649	URATE	TRUE	reported	textfile	0.0009	7.582e-06	7351	M00060.metal.pos.txt.gz	TRUE	reported	Zff3Nb	2	TRUE	0.00267993	19.7477
rs4531478	A	G	A	G	0.0041	-0.003058	0.4713	0.4497	FALSE	FALSE	FALSE	4QVqlv	0.0038304	0.4246	288649	URATE	TRUE	reported	textfile	0.0009	4.451e-06	7351	M00060.metal.pos.txt.gz	TRUE	reported	Zff3Nb	2	TRUE	0.00281522	20.7474
rs4681618	A	G	A	G	-0.0042	0.002007	0.5793	0.5798	FALSE	FALSE	FALSE	4QVqlv	0.0038615	0.6033	288649	URATE	TRUE	reported	textfile	0.0009	3.149e-06	7351	M00060.metal.pos.txt.gz	TRUE	reported	Zff3Nb	2	TRUE	0.00295381	21.7719
rs4726308	T	G	T	G	-0.0042	-0.000137	0.3944	0.39	FALSE	FALSE	FALSE	4QVqlv	0.0039726	0.9725	288649	URATE	TRUE	reported	textfile	0.0009	3.346e-06	7351	M00060.metal.pos.txt.gz	TRUE	reported	Zff3Nb	2	TRUE	0.00295381	21.7719
rs4741887	A	G	A	G	-0.0047	-0.003912	0.4584	0.4652	FALSE	FALSE	FALSE	4QVqlv	0.0038239	0.3063	288649	URATE	TRUE	reported	textfile	0.0009	1.68e-07	7351	M00060.metal.pos.txt.gz	TRUE	reported	Zff3Nb	2	TRUE	0.00369621	27.2642
rs4758270	A	G	A	G	-0.0048	0.000827	0.6483	0.65	FALSE	FALSE	FALSE	4QVqlv	0.0040282	0.8373	288649	URATE	TRUE	reported	textfile	0.0009	2.013e-07	7351	M00060.metal.pos.txt.gz	TRUE	reported	Zff3Nb	2	TRUE	0.00385455	28.4367
rs4767788	A	G	A	G	0.0047	0.000918	0.4189	0.4199	FALSE	FALSE	FALSE	4QVqlv	0.0040019	0.8186	288649	URATE	TRUE	reported	textfile	0.0009	5.738e-07	7351	M00060.metal.pos.txt.gz	TRUE	reported	Zff3Nb	2	TRUE	0.00369621	27.2642
rs477992	A	G	A	G	-0.0047	-0.008126	0.3228	0.3162	FALSE	FALSE	FALSE	4QVqlv	0.0041464	0.05002	288649	URATE	TRUE	reported	textfile	0.0009	1.999e-07	7351	M00060.metal.pos.txt.gz	TRUE	reported	Zff3Nb	2	TRUE	0.00369621	27.2642
rs4795552	A	G	A	G	-0.0047	-0.000787	0.3894	0.3941	FALSE	FALSE	FALSE	4QVqlv	0.0040099	0.8444	288649	URATE	TRUE	reported	textfile	0.0009	1.545e-07	7351	M00060.metal.pos.txt.gz	TRUE	reported	Zff3Nb	2	TRUE	0.00369621	27.2642
rs481781	T	C	T	C	0.0044	-0.006154	0.5409	0.5146	FALSE	FALSE	FALSE	4QVqlv	0.0038182	0.107	288649	URATE	TRUE	reported	textfile	0.0009	9.144e-07	7351	M00060.metal.pos.txt.gz	TRUE	reported	Zff3Nb	2	TRUE	0.00324089	23.8947
rs4851946	A	G	A	G	0.0042	-0.001913	0.5706	0.5724	FALSE	FALSE	FALSE	4QVqlv	0.0040995	0.6408	288649	URATE	TRUE	reported	textfile	0.0009	2.195e-06	7351	M00060.metal.pos.txt.gz	TRUE	reported	Zff3Nb	2	TRUE	0.00295381	21.7719
rs4875397	A	G	A	G	-0.0042	0.003562	0.5599	0.5715	FALSE	FALSE	FALSE	4QVqlv	0.0038805	0.3586	288649	URATE	TRUE	reported	textfile	0.0009	3.037e-06	7351	M00060.metal.pos.txt.gz	TRUE	reported	Zff3Nb	2	TRUE	0.00295381	21.7719
rs4889294	T	C	T	C	-0.0041	-0.002062	0.5449	0.5377	FALSE	FALSE	FALSE	4QVqlv	0.0038908	0.5962	288649	URATE	TRUE	reported	textfile	0.0009	3.646e-06	7351	M00060.metal.pos.txt.gz	TRUE	reported	Zff3Nb	2	TRUE	0.00281522	20.7474
rs4920094	A	G	A	G	0.004	0.004231	0.3912	0.3854	FALSE	FALSE	FALSE	4QVqlv	0.0040009	0.2902	288649	URATE	TRUE	reported	textfile	0.0009	7.179e-06	7351	M00060.metal.pos.txt.gz	TRUE	reported	Zff3Nb	2	TRUE	0.00267993	19.7477
rs4921412	C	G	C	G	-0.0042	-0.004916	0.3864	0.385	FALSE	TRUE	FALSE	4QVqlv	0.0038929	0.2067	288649	URATE	TRUE	reported	textfile	0.0009	2.781e-06	7351	M00060.metal.pos.txt.gz	TRUE	reported	Zff3Nb	2	TRUE	0.00295381	21.7719
rs4935115	A	G	A	G	0.0045	-0.004085	0.529	0.5424	FALSE	FALSE	FALSE	4QVqlv	0.0038963	0.2945	288649	URATE	TRUE	reported	textfile	0.0009	5.754e-07	7351	M00060.metal.pos.txt.gz	TRUE	reported	Zff3Nb	2	TRUE	0.00338937	24.9932
rs4968791	A	G	A	G	-0.0043	0.000639	0.5344	0.5252	FALSE	FALSE	FALSE	4QVqlv	0.0038035	0.8665	288649	URATE	TRUE	reported	textfile	0.0009	1.476e-06	7351	M00060.metal.pos.txt.gz	TRUE	reported	Zff3Nb	2	TRUE	0.0030957	22.8209
rs6003916	T	C	T	C	0.0087	0.008939	0.8966	0.8914	FALSE	FALSE	FALSE	4QVqlv	0.0063286	0.1578	288649	URATE	TRUE	reported	textfile	0.0018	1.057e-06	7351	M00060.metal.pos.txt.gz	TRUE	reported	Zff3Nb	2	TRUE	0.00316788	23.3548
rs606798	T	G	T	G	0.004	0.006074	0.3722	0.3778	FALSE	FALSE	FALSE	4QVqlv	0.003987	0.1277	288649	URATE	TRUE	reported	textfile	0.0009	9.901e-06	7351	M00060.metal.pos.txt.gz	TRUE	reported	Zff3Nb	2	TRUE	0.00267993	19.7477
rs6103894	T	G	T	G	-0.0043	-0.001257	0.5939	0.6195	FALSE	FALSE	FALSE	4QVqlv	0.0039758	0.7518	288649	URATE	TRUE	reported	textfile	0.0009	2.705e-06	7351	M00060.metal.pos.txt.gz	TRUE	reported	Zff3Nb	2	TRUE	0.0030957	22.8209
rs618001	T	C	T	C	0.0041	0.00269	0.5857	0.5842	FALSE	FALSE	FALSE	4QVqlv	0.0038726	0.4873	288649	URATE	TRUE	reported	textfile	0.0009	4.176e-06	7351	M00060.metal.pos.txt.gz	TRUE	reported	Zff3Nb	2	TRUE	0.00281522	20.7474
rs623111	A	C	A	C	0.0041	-0.001396	0.3678	0.375	FALSE	FALSE	FALSE	4QVqlv	0.0041821	0.7386	288649	URATE	TRUE	reported	textfile	0.0009	6.376e-06	7351	M00060.metal.pos.txt.gz	TRUE	reported	Zff3Nb	2	TRUE	0.00281522	20.7474
rs631750	T	C	T	C	0.0041	0.001491	0.3544	0.3456	FALSE	FALSE	FALSE	4QVqlv	0.0040864	0.7153	288649	URATE	TRUE	reported	textfile	0.0009	7.506e-06	7351	M00060.metal.pos.txt.gz	TRUE	reported	Zff3Nb	2	TRUE	0.00281522	20.7474
rs637828	A	C	A	C	0.0041	0.002591	0.5424	0.5518	FALSE	FALSE	FALSE	4QVqlv	0.0038413	0.5001	288649	URATE	TRUE	reported	textfile	0.0009	5.812e-06	7351	M00060.metal.pos.txt.gz	TRUE	reported	Zff3Nb	2	TRUE	0.00281522	20.7474
rs6470194	A	G	A	G	0.005	0.007429	0.406	0.4122	FALSE	FALSE	FALSE	4QVqlv	0.004961	0.1342	288649	URATE	TRUE	reported	textfile	0.001	5.733e-07	5589	M00060.metal.pos.txt.gz	TRUE	reported	Zff3Nb	2	TRUE	0.00445315	24.9911
rs6475359	A	G	A	G	-0.0046	0.002529	0.4127	0.4362	FALSE	FALSE	FALSE	4QVqlv	0.0040665	0.5339	288649	URATE	TRUE	reported	textfile	0.0009	3.573e-07	7351	M00060.metal.pos.txt.gz	TRUE	reported	Zff3Nb	2	TRUE	0.00354114	26.1163
rs6518309	A	C	A	C	0.0043	-0.002335	0.6195	0.6274	FALSE	FALSE	FALSE	4QVqlv	0.0040438	0.5636	288649	URATE	TRUE	reported	textfile	0.0009	1.78e-06	7351	M00060.metal.pos.txt.gz	TRUE	reported	Zff3Nb	2	TRUE	0.0030957	22.8209
rs6543342	T	C	T	C	0.004	0.004804	0.3778	0.3723	FALSE	FALSE	FALSE	4QVqlv	0.0039748	0.2268	288649	URATE	TRUE	reported	textfile	0.0009	8.561e-06	7351	M00060.metal.pos.txt.gz	TRUE	reported	Zff3Nb	2	TRUE	0.00267993	19.7477
rs6562776	A	G	A	G	-0.0043	0.003957	0.6116	0.6103	FALSE	FALSE	FALSE	4QVqlv	0.0039287	0.3139	288649	URATE	TRUE	reported	textfile	0.0009	1.645e-06	7351	M00060.metal.pos.txt.gz	TRUE	reported	Zff3Nb	2	TRUE	0.0030957	22.8209
rs6735596	A	C	A	C	-0.0052	-0.002346	0.6267	0.6261	FALSE	FALSE	FALSE	4QVqlv	0.0041255	0.5696	288649	URATE	TRUE	reported	textfile	0.0009	1.153e-08	7351	M00060.metal.pos.txt.gz	TRUE	reported	Zff3Nb	2	TRUE	0.00452072	33.3736
rs6737109	T	C	T	C	0.0051	-0.002467	0.5761	0.5989	FALSE	FALSE	FALSE	4QVqlv	0.0039241	0.5296	288649	URATE	TRUE	reported	textfile	0.0009	1.454e-08	7351	M00060.metal.pos.txt.gz	TRUE	reported	Zff3Nb	2	TRUE	0.00434927	32.1024
rs679563	A	G	A	G	-0.0045	-0.000568	0.4837	0.4892	FALSE	FALSE	FALSE	4QVqlv	0.003869	0.8833	288649	URATE	TRUE	reported	textfile	0.0009	7.128e-07	7351	M00060.metal.pos.txt.gz	TRUE	reported	Zff3Nb	2	TRUE	0.00338937	24.9932
rs6820011	T	G	T	G	-0.0051	0.001306	0.5152	0.5121	FALSE	FALSE	FALSE	4QVqlv	0.0038735	0.736	288649	URATE	TRUE	reported	textfile	0.0009	1.182e-08	7351	M00060.metal.pos.txt.gz	TRUE	reported	Zff3Nb	2	TRUE	0.00434927	32.1024
rs6820313	T	G	T	G	0.0049	0.009795	0.5169	0.5341	FALSE	FALSE	FALSE	4QVqlv	0.0038876	0.01175	288649	URATE	TRUE	reported	textfile	0.0009	4.651e-08	7351	M00060.metal.pos.txt.gz	TRUE	reported	Zff3Nb	2	TRUE	0.00401618	29.6339
rs6822279	A	C	A	C	-0.0041	-0.003299	0.3969	0.4136	FALSE	FALSE	FALSE	4QVqlv	0.0040209	0.4119	288649	URATE	TRUE	reported	textfile	0.0009	4.788e-06	7351	M00060.metal.pos.txt.gz	TRUE	reported	Zff3Nb	2	TRUE	0.00281522	20.7474
rs682359	T	G	T	G	0.004	0.001922	0.5813	0.5879	FALSE	FALSE	FALSE	4QVqlv	0.0039224	0.6242	288649	URATE	TRUE	reported	textfile	0.0009	6.342e-06	7351	M00060.metal.pos.txt.gz	TRUE	reported	Zff3Nb	2	TRUE	0.00267993	19.7477
rs6833720	A	G	A	G	-0.0046	0.003364	0.4766	0.4991	FALSE	FALSE	FALSE	4QVqlv	0.0038466	0.3819	288649	URATE	TRUE	reported	textfile	0.0009	2.219e-07	7351	M00060.metal.pos.txt.gz	TRUE	reported	Zff3Nb	2	TRUE	0.00354114	26.1163
rs7121554	T	C	T	C	-0.007	0.007591	0.2573	0.2611	FALSE	FALSE	FALSE	4QVqlv	0.0043135	0.07842	288649	URATE	TRUE	reported	textfile	0.0016	6.309e-06	7351	M00060.metal.pos.txt.gz	TRUE	reported	Zff3Nb	2	TRUE	0.00259705	19.1354
rs720816	A	G	A	G	0.004	0.012048	0.5425	0.537	FALSE	FALSE	FALSE	4QVqlv	0.003842	0.001714	288649	URATE	TRUE	reported	textfile	0.0009	7.764e-06	7351	M00060.metal.pos.txt.gz	TRUE	reported	Zff3Nb	2	TRUE	0.00267993	19.7477
rs7301176	T	C	T	C	0.0043	0.002617	0.4603	0.475	FALSE	FALSE	FALSE	4QVqlv	0.0039593	0.5086	288649	URATE	TRUE	reported	textfile	0.0009	1.861e-06	7351	M00060.metal.pos.txt.gz	TRUE	reported	Zff3Nb	2	TRUE	0.0030957	22.8209
rs7329192	T	C	T	C	-0.0042	-0.000851	0.5277	0.5298	FALSE	FALSE	FALSE	4QVqlv	0.0038984	0.8272	288649	URATE	TRUE	reported	textfile	0.0009	3.165e-06	7351	M00060.metal.pos.txt.gz	TRUE	reported	Zff3Nb	2	TRUE	0.00295381	21.7719
rs7366464	T	C	T	C	-0.0075	0.006556	0.1258	0.139	FALSE	FALSE	FALSE	4QVqlv	0.0061256	0.2845	288649	URATE	TRUE	reported	textfile	0.0017	7.783e-06	7351	M00060.metal.pos.txt.gz	TRUE	reported	Zff3Nb	2	TRUE	0.00264077	19.4584
rs7513382	T	G	T	G	-0.004	-0.002775	0.5171	0.515	FALSE	FALSE	FALSE	4QVqlv	0.0038281	0.4685	288649	URATE	TRUE	reported	textfile	0.0009	7.052e-06	7351	M00060.metal.pos.txt.gz	TRUE	reported	Zff3Nb	2	TRUE	0.00267993	19.7477
rs757378	A	T	A	T	-0.0042	-0.002182	0.6095	0.6088	FALSE	TRUE	FALSE	4QVqlv	0.00392	0.5777	288649	URATE	TRUE	reported	textfile	0.0009	3.565e-06	7351	M00060.metal.pos.txt.gz	TRUE	reported	Zff3Nb	2	TRUE	0.00295381	21.7719
rs7574695	T	C	T	C	-0.0041	0.003435	0.4769	0.483	FALSE	FALSE	FALSE	4QVqlv	0.0038178	0.3682	288649	URATE	TRUE	reported	textfile	0.0009	5.967e-06	7351	M00060.metal.pos.txt.gz	TRUE	reported	Zff3Nb	2	TRUE	0.00281522	20.7474
rs7584842	T	C	T	C	-0.0051	-0.003815	0.5379	0.5474	FALSE	FALSE	FALSE	4QVqlv	0.0039657	0.336	288649	URATE	TRUE	reported	textfile	0.0009	1.892e-08	7351	M00060.metal.pos.txt.gz	TRUE	reported	Zff3Nb	2	TRUE	0.00434927	32.1024
rs759456	T	G	T	G	0.0042	0.005904	0.6263	0.6099	FALSE	FALSE	FALSE	4QVqlv	0.0040529	0.1452	288649	URATE	TRUE	reported	textfile	0.0009	3.733e-06	7351	M00060.metal.pos.txt.gz	TRUE	reported	Zff3Nb	2	TRUE	0.00295381	21.7719
rs7622687	A	G	A	G	-0.0041	-0.000869	0.4032	0.416	FALSE	FALSE	FALSE	4QVqlv	0.0039016	0.8237	288649	URATE	TRUE	reported	textfile	0.0009	5.212e-06	7351	M00060.metal.pos.txt.gz	TRUE	reported	Zff3Nb	2	TRUE	0.00281522	20.7474
rs7625991	A	C	A	C	-0.0042	0.004953	0.345	0.3603	FALSE	FALSE	FALSE	4QVqlv	0.0041378	0.2313	288649	URATE	TRUE	reported	textfile	0.0009	5.897e-06	7351	M00060.metal.pos.txt.gz	TRUE	reported	Zff3Nb	2	TRUE	0.00295381	21.7719
rs7647029	A	G	A	G	0.0053	0.00271	0.6479	0.6515	FALSE	FALSE	FALSE	4QVqlv	0.0040153	0.4998	288649	URATE	TRUE	reported	textfile	0.0009	1.021e-08	7351	M00060.metal.pos.txt.gz	TRUE	reported	Zff3Nb	2	TRUE	0.00469544	34.6696
rs7669967	A	G	A	G	0.004	0.00091	0.6167	0.6076	FALSE	FALSE	FALSE	4QVqlv	0.0040583	0.8225	288649	URATE	TRUE	reported	textfile	0.0009	6.827e-06	7351	M00060.metal.pos.txt.gz	TRUE	reported	Zff3Nb	2	TRUE	0.00267993	19.7477
rs7685009	A	G	A	G	-0.0045	-0.00053	0.6582	0.655	FALSE	FALSE	FALSE	4QVqlv	0.004053	0.8959	288649	URATE	TRUE	reported	textfile	0.0009	6.437e-07	7351	M00060.metal.pos.txt.gz	TRUE	reported	Zff3Nb	2	TRUE	0.00338937	24.9932
rs7689825	T	C	T	C	0.0046	0.003051	0.643	0.6372	FALSE	FALSE	FALSE	4QVqlv	0.0041899	0.4665	288649	URATE	TRUE	reported	textfile	0.0009	3.97e-07	7351	M00060.metal.pos.txt.gz	TRUE	reported	Zff3Nb	2	TRUE	0.00354114	26.1163
rs769630	T	C	T	C	0.0041	0.004591	0.6016	0.5858	FALSE	FALSE	FALSE	4QVqlv	0.0038729	0.2358	288649	URATE	TRUE	reported	textfile	0.0009	5.064e-06	7351	M00060.metal.pos.txt.gz	TRUE	reported	Zff3Nb	2	TRUE	0.00281522	20.7474
rs7738860	T	C	T	C	-0.0044	-0.003848	0.4518	0.4561	FALSE	FALSE	FALSE	4QVqlv	0.0038365	0.3158	288649	URATE	TRUE	reported	textfile	0.0009	1.312e-06	7351	M00060.metal.pos.txt.gz	TRUE	reported	Zff3Nb	2	TRUE	0.00324089	23.8947
rs7740614	A	G	A	G	-0.0049	-0.008284	0.4838	0.4916	FALSE	FALSE	FALSE	4QVqlv	0.0038843	0.03295	288649	URATE	TRUE	reported	textfile	0.0009	4.746e-08	7351	M00060.metal.pos.txt.gz	TRUE	reported	Zff3Nb	2	TRUE	0.00401618	29.6339
rs7795093	A	G	A	G	-0.0044	-0.001836	0.3813	0.3815	FALSE	FALSE	FALSE	4QVqlv	0.0039855	0.6451	288649	URATE	TRUE	reported	textfile	0.0009	1.474e-06	7351	M00060.metal.pos.txt.gz	TRUE	reported	Zff3Nb	2	TRUE	0.00324089	23.8947
rs7915	A	C	A	C	-0.0049	0.00953	0.6374	0.6444	FALSE	FALSE	FALSE	4QVqlv	0.0040438	0.01844	288649	URATE	TRUE	reported	textfile	0.0009	5.82e-08	7351	M00060.metal.pos.txt.gz	TRUE	reported	Zff3Nb	2	TRUE	0.00401618	29.6339
rs7923885	A	G	A	G	-0.0044	-0.001706	0.5257	0.5282	FALSE	FALSE	FALSE	4QVqlv	0.0037993	0.6534	288649	URATE	TRUE	reported	textfile	0.0009	8.078e-07	7351	M00060.metal.pos.txt.gz	TRUE	reported	Zff3Nb	2	TRUE	0.00324089	23.8947
rs7968823	T	C	T	C	-0.004	0.005179	0.4688	0.4696	FALSE	FALSE	FALSE	4QVqlv	0.0038128	0.1744	288649	URATE	TRUE	reported	textfile	0.0009	8.712e-06	7351	M00060.metal.pos.txt.gz	TRUE	reported	Zff3Nb	2	TRUE	0.00267993	19.7477
rs797348	A	G	A	G	0.004	-0.00033	0.6447	0.6494	FALSE	FALSE	FALSE	4QVqlv	0.0041162	0.9362	288649	URATE	TRUE	reported	textfile	0.0009	9.666e-06	7351	M00060.metal.pos.txt.gz	TRUE	reported	Zff3Nb	2	TRUE	0.00267993	19.7477
rs8003702	T	G	T	G	0.0042	0.005349	0.536	0.5389	FALSE	FALSE	FALSE	4QVqlv	0.0038365	0.1632	288649	URATE	TRUE	reported	textfile	0.0009	2.446e-06	7351	M00060.metal.pos.txt.gz	TRUE	reported	Zff3Nb	2	TRUE	0.00295381	21.7719
rs8012205	A	G	A	G	-0.0042	-0.004273	0.4966	0.4996	FALSE	FALSE	FALSE	4QVqlv	0.0038035	0.2612	288649	URATE	TRUE	reported	textfile	0.0009	2.564e-06	7351	M00060.metal.pos.txt.gz	TRUE	reported	Zff3Nb	2	TRUE	0.00295381	21.7719
rs8131355	A	G	A	G	-0.0041	-0.005267	0.5488	0.5373	FALSE	FALSE	FALSE	4QVqlv	0.0038516	0.1715	288649	URATE	TRUE	reported	textfile	0.0009	5.681e-06	7351	M00060.metal.pos.txt.gz	TRUE	reported	Zff3Nb	2	TRUE	0.00281522	20.7474
rs825885	A	G	A	G	-0.0097	-0.003464	0.1469	0.2032	FALSE	FALSE	FALSE	4QVqlv	0.0050638	0.494	288649	URATE	TRUE	reported	textfile	0.002	1.558e-06	7351	M00060.metal.pos.txt.gz	TRUE	reported	Zff3Nb	2	TRUE	0.0031897	23.5161
rs849327	A	G	A	G	0.0042	0.006799	0.3492	0.3607	FALSE	FALSE	FALSE	4QVqlv	0.0039691	0.08674	288649	URATE	TRUE	reported	textfile	0.0009	3.45e-06	7351	M00060.metal.pos.txt.gz	TRUE	reported	Zff3Nb	2	TRUE	0.00295381	21.7719
rs891878	T	G	T	G	-0.0041	0.003998	0.4844	0.4897	FALSE	FALSE	FALSE	4QVqlv	0.0038231	0.2957	288649	URATE	TRUE	reported	textfile	0.0009	6.034e-06	7351	M00060.metal.pos.txt.gz	TRUE	reported	Zff3Nb	2	TRUE	0.00281522	20.7474
rs899273	T	C	T	C	0.0042	-0.003431	0.5202	0.5261	FALSE	FALSE	FALSE	4QVqlv	0.0039207	0.3815	288649	URATE	TRUE	reported	textfile	0.0009	3.334e-06	7351	M00060.metal.pos.txt.gz	TRUE	reported	Zff3Nb	2	TRUE	0.00295381	21.7719
rs900532	T	C	T	C	-0.0044	0.002032	0.4524	0.462	FALSE	FALSE	FALSE	4QVqlv	0.0037816	0.5911	288649	URATE	TRUE	reported	textfile	0.0009	8.99e-07	7351	M00060.metal.pos.txt.gz	TRUE	reported	Zff3Nb	2	TRUE	0.00324089	23.8947
rs911981	A	G	A	G	-0.0047	0.001302	0.5283	0.5083	FALSE	FALSE	FALSE	4QVqlv	0.0039283	0.7404	288649	URATE	TRUE	reported	textfile	0.0009	2.403e-07	7351	M00060.metal.pos.txt.gz	TRUE	reported	Zff3Nb	2	TRUE	0.00369621	27.2642
rs923818	A	G	A	G	0.0041	0.006069	0.5072	0.5001	FALSE	FALSE	FALSE	4QVqlv	0.0037999	0.1102	288649	URATE	TRUE	reported	textfile	0.0009	6.232e-06	7351	M00060.metal.pos.txt.gz	TRUE	reported	Zff3Nb	2	TRUE	0.00281522	20.7474
rs9292230	T	C	T	C	0.0041	0.008222	0.6218	0.6207	FALSE	FALSE	FALSE	4QVqlv	0.003954	0.03757	288649	URATE	TRUE	reported	textfile	0.0009	4.63e-06	7351	M00060.metal.pos.txt.gz	TRUE	reported	Zff3Nb	2	TRUE	0.00281522	20.7474
rs9322464	T	C	T	C	0.004	-0.005875	0.47	0.4734	FALSE	FALSE	FALSE	4QVqlv	0.0038328	0.1253	288649	URATE	TRUE	reported	textfile	0.0009	8.271e-06	7351	M00060.metal.pos.txt.gz	TRUE	reported	Zff3Nb	2	TRUE	0.00267993	19.7477
rs9369741	T	G	T	G	0.0043	-0.006759	0.5822	0.5773	FALSE	FALSE	FALSE	4QVqlv	0.0038718	0.08088	288649	URATE	TRUE	reported	textfile	0.0009	2.415e-06	7351	M00060.metal.pos.txt.gz	TRUE	reported	Zff3Nb	2	TRUE	0.0030957	22.8209
rs9394683	T	C	T	C	-0.004	-0.00291	0.5195	0.5167	FALSE	FALSE	FALSE	4QVqlv	0.0038079	0.4447	288649	URATE	TRUE	reported	textfile	0.0009	9.054e-06	7351	M00060.metal.pos.txt.gz	TRUE	reported	Zff3Nb	2	TRUE	0.00267993	19.7477
rs9403527	T	C	T	C	0.0045	0.002538	0.3456	0.3461	FALSE	FALSE	FALSE	4QVqlv	0.0040626	0.5321	288649	URATE	TRUE	reported	textfile	0.0009	9.914e-07	7351	M00060.metal.pos.txt.gz	TRUE	reported	Zff3Nb	2	TRUE	0.00338937	24.9932
rs9541214	T	C	T	C	-0.005	-0.004776	0.6529	0.6579	FALSE	FALSE	FALSE	4QVqlv	0.0040695	0.2406	288649	URATE	TRUE	reported	textfile	0.0009	3.4e-08	7351	M00060.metal.pos.txt.gz	TRUE	reported	Zff3Nb	2	TRUE	0.00418108	30.8558
rs979242	T	C	T	C	-0.0043	-0.001091	0.3692	0.373	FALSE	FALSE	FALSE	4QVqlv	0.0040191	0.7861	288649	URATE	TRUE	reported	textfile	0.0009	2.45e-06	7351	M00060.metal.pos.txt.gz	TRUE	reported	Zff3Nb	2	TRUE	0.0030957	22.8209
rs982790	T	C	T	C	-0.0044	0.005743	0.4106	0.4163	FALSE	FALSE	FALSE	4QVqlv	0.004093	0.1606	288649	URATE	TRUE	reported	textfile	0.0009	3.74e-06	7351	M00060.metal.pos.txt.gz	TRUE	reported	Zff3Nb	2	TRUE	0.00324089	23.8947
rs9837954	T	C	T	C	-0.0043	-0.000295	0.6418	0.643	FALSE	FALSE	FALSE	4QVqlv	0.0039547	0.9406	288649	URATE	TRUE	reported	textfile	0.0009	2.636e-06	7351	M00060.metal.pos.txt.gz	TRUE	reported	Zff3Nb	2	TRUE	0.0030957	22.8209
rs9889080	A	G	A	G	0.0074	-0.002898	0.1641	0.1697	FALSE	FALSE	FALSE	4QVqlv	0.0050617	0.5669	288649	URATE	TRUE	reported	textfile	0.0016	4.211e-06	7351	M00060.metal.pos.txt.gz	TRUE	reported	Zff3Nb	2	TRUE	0.00290145	21.3848
rs989960	T	C	T	C	0.0041	-0.001183	0.4175	0.4355	FALSE	FALSE	FALSE	4QVqlv	0.0038506	0.7586	288649	URATE	TRUE	reported	textfile	0.0009	4.662e-06	7351	M00060.metal.pos.txt.gz	TRUE	reported	Zff3Nb	2	TRUE	0.00281522	20.7474
rs9903421	T	C	T	C	-0.0041	-0.003782	0.5633	0.5816	FALSE	FALSE	FALSE	4QVqlv	0.0039191	0.3346	288649	URATE	TRUE	reported	textfile	0.0009	7.394e-06	7351	M00060.metal.pos.txt.gz	TRUE	reported	Zff3Nb	2	TRUE	0.00281522	20.7474
5-oxoproline
rs1001210	T	C	T	C	-0.0106	-0.005573	0.8353	0.8406	FALSE	FALSE	FALSE	rrQCA2	0.0053389	0.2966	288649	URATE	TRUE	reported	textfile	0.0023	3.798e-06	7354	M01494.metal.pos.txt.gz	TRUE	reported	l0AyxD	2	TRUE	0.00287992	21.2343
rs10853533	A	C	A	C	0.0103	0.001379	0.8743	0.8717	FALSE	FALSE	FALSE	rrQCA2	0.0057252	0.8097	288649	URATE	TRUE	reported	textfile	0.0023	6.086e-06	7354	M01494.metal.pos.txt.gz	TRUE	reported	l0AyxD	2	TRUE	0.00271965	20.0494
rs10890517	T	C	T	C	-0.0197	0.001973	0.0433	0.0473	FALSE	FALSE	FALSE	rrQCA2	0.0097005	0.8389	288649	URATE	TRUE	reported	textfile	0.0043	3.448e-06	7354	M01494.metal.pos.txt.gz	TRUE	reported	l0AyxD	2	TRUE	0.002846	20.9835
rs11582143	C	G	C	G	-0.0112	-0.00884	0.1443	0.1443	FALSE	TRUE	FALSE	rrQCA2	0.0054944	0.1077	288649	URATE	TRUE	reported	textfile	0.0023	9.315e-07	7354	M01494.metal.pos.txt.gz	TRUE	reported	l0AyxD	2	TRUE	0.00321409	23.7062
rs12143589	A	G	A	G	0.0118	-0.003441	0.1428	0.1829	FALSE	FALSE	FALSE	rrQCA2	0.0052824	0.5148	288649	URATE	TRUE	reported	textfile	0.0023	3.381e-07	7354	M01494.metal.pos.txt.gz	TRUE	reported	l0AyxD	2	TRUE	0.00356642	26.3142
rs12294182	T	C	T	C	0.014	-0.009523	0.0987	0.1324	FALSE	FALSE	FALSE	rrQCA2	0.0058985	0.1064	288649	URATE	TRUE	reported	textfile	0.0029	1.071e-06	7354	M01494.metal.pos.txt.gz	TRUE	reported	l0AyxD	2	TRUE	0.00315909	23.2993
rs12550729	T	C	T	C	0.0637	0.016687	0.9233	0.916	FALSE	FALSE	FALSE	rrQCA2	0.0072961	0.02219	288649	URATE	TRUE	reported	textfile	0.0029	5.97e-110	7354	M01494.metal.pos.txt.gz	TRUE	reported	l0AyxD	2	TRUE	0.0615689	482.353
rs12611788	T	C	T	C	-0.007	-0.002021	0.6267	0.644	FALSE	FALSE	FALSE	rrQCA2	0.0039971	0.6132	288649	URATE	TRUE	reported	textfile	0.0015	5.507e-06	7354	M01494.metal.pos.txt.gz	TRUE	reported	l0AyxD	2	TRUE	0.00295261	21.7719
rs13013224	C	G	C	G	0.0113	0.005097	0.1794	0.1966	FALSE	TRUE	FALSE	rrQCA2	0.0054235	0.3473	288649	URATE	TRUE	reported	textfile	0.0023	7.044e-07	7354	M01494.metal.pos.txt.gz	TRUE	reported	l0AyxD	2	TRUE	0.00327156	24.1314
rs13159409	T	G	T	G	-0.0148	0.001657	0.0652	0.0734	FALSE	FALSE	FALSE	rrQCA2	0.0073989	0.8228	288649	URATE	TRUE	reported	textfile	0.0032	2.741e-06	7354	M01494.metal.pos.txt.gz	TRUE	reported	l0AyxD	2	TRUE	0.00290027	21.3848
rs1578743	A	C	A	C	0.0075	0.006442	0.6068	0.6134	FALSE	FALSE	FALSE	rrQCA2	0.0040587	0.1125	288649	URATE	TRUE	reported	textfile	0.0016	1.7e-06	7354	M01494.metal.pos.txt.gz	TRUE	reported	l0AyxD	2	TRUE	0.00297895	21.9667
rs2068157	T	C	T	C	0.0137	-0.00171	0.9144	0.9127	FALSE	FALSE	FALSE	rrQCA2	0.0070996	0.8097	288649	URATE	TRUE	reported	textfile	0.0031	8.989e-06	7354	M01494.metal.pos.txt.gz	TRUE	reported	l0AyxD	2	TRUE	0.00264876	19.5254
rs2115151	A	T	A	T	0.0103	0.009925	0.8627	0.8636	FALSE	TRUE	FALSE	rrQCA2	0.0055532	0.0739	288649	URATE	TRUE	reported	textfile	0.0022	3.752e-06	7354	M01494.metal.pos.txt.gz	TRUE	reported	l0AyxD	2	TRUE	0.00297175	21.9135
rs2592916	T	C	T	C	-0.0123	0.009852	0.1013	0.1024	FALSE	FALSE	FALSE	rrQCA2	0.006368	0.1218	288649	URATE	TRUE	reported	textfile	0.0027	6.554e-06	7354	M01494.metal.pos.txt.gz	TRUE	reported	l0AyxD	2	TRUE	0.00281407	20.7474
rs306676	A	G	A	G	0.0112	0.005243	0.1304	0.1374	FALSE	FALSE	FALSE	rrQCA2	0.0057775	0.3641	288649	URATE	TRUE	reported	textfile	0.0024	2.484e-06	7354	M01494.metal.pos.txt.gz	TRUE	reported	l0AyxD	2	TRUE	0.00295261	21.7719
rs4646693	T	C	T	C	-0.009	0.00421	0.435	0.4362	FALSE	FALSE	FALSE	rrQCA2	0.0039435	0.2857	288649	URATE	TRUE	reported	textfile	0.002	6.795e-06	5592	M01494.metal.pos.txt.gz	TRUE	reported	l0AyxD	2	TRUE	0.00360818	20.2428
rs5764925	A	G	A	G	-0.016	0.018602	0.0772	0.0809	FALSE	FALSE	FALSE	rrQCA2	0.0078091	0.01722	288649	URATE	TRUE	reported	textfile	0.0031	1.906e-07	7354	M01494.metal.pos.txt.gz	TRUE	reported	l0AyxD	2	TRUE	0.0036093	26.6317
rs7561255	A	G	A	G	-0.0072	-0.002614	0.7086	0.711	FALSE	FALSE	FALSE	rrQCA2	0.0041883	0.5326	288649	URATE	TRUE	reported	textfile	0.0016	4.719e-06	7354	M01494.metal.pos.txt.gz	TRUE	reported	l0AyxD	2	TRUE	0.00274604	20.2445
rs764206	A	G	A	G	0.0071	0.001959	0.6546	0.6489	FALSE	FALSE	FALSE	rrQCA2	0.004061	0.6296	288649	URATE	TRUE	reported	textfile	0.0015	4.581e-06	7354	M01494.metal.pos.txt.gz	TRUE	reported	l0AyxD	2	TRUE	0.00303731	22.3984
rs7973508	A	G	A	G	-0.0073	-0.001483	0.2831	0.2882	FALSE	FALSE	FALSE	rrQCA2	0.0041747	0.7224	288649	URATE	TRUE	reported	textfile	0.0016	5.403e-06	7354	M01494.metal.pos.txt.gz	TRUE	reported	l0AyxD	2	TRUE	0.00282263	20.8107
rs9460424	T	G	T	G	-0.0097	-0.001286	0.8437	0.8135	FALSE	FALSE	FALSE	rrQCA2	0.0049366	0.7945	288649	URATE	TRUE	reported	textfile	0.0022	9.164e-06	7354	M01494.metal.pos.txt.gz	TRUE	reported	l0AyxD	2	TRUE	0.0026365	19.4348
rs9964014	T	C	T	C	-0.0132	-0.010265	0.1115	0.1384	FALSE	FALSE	FALSE	rrQCA2	0.0056719	0.07032	288649	URATE	TRUE	reported	textfile	0.0025	1.796e-07	7354	M01494.metal.pos.txt.gz	TRUE	reported	l0AyxD	2	TRUE	0.0037766	27.8708
rs9987070	C	G	C	G	-0.028	-0.017967	0.9808	0.9697	FALSE	TRUE	FALSE	rrQCA2	0.0142205	0.2064	288649	URATE	TRUE	reported	textfile	0.0059	2.432e-06	7354	M01494.metal.pos.txt.gz	TRUE	reported	l0AyxD	2	TRUE	0.00305324	22.5161
carnitine
rs10111368	A	G	A	G	-0.0041	-0.00052	0.5456	0.5345	FALSE	FALSE	FALSE	jsoX0g	0.0038532	0.8927	288649	URATE	TRUE	reported	textfile	0.0009	4.982e-06	7349	M15500.metal.pos.txt.gz	TRUE	reported	2Hjefc	2	TRUE	0.00281598	20.7474
rs10130689	T	C	T	C	-0.0075	-0.006101	0.1587	0.1649	FALSE	FALSE	FALSE	jsoX0g	0.0052186	0.2424	288649	URATE	TRUE	reported	textfile	0.0017	4.991e-06	7349	M15500.metal.pos.txt.gz	TRUE	reported	2Hjefc	2	TRUE	0.00264148	19.4584
rs10136635	A	G	A	G	0.0041	0.002358	0.5453	0.5525	FALSE	FALSE	FALSE	jsoX0g	0.0040658	0.5619	288649	URATE	TRUE	reported	textfile	0.0009	6e-06	7349	M15500.metal.pos.txt.gz	TRUE	reported	2Hjefc	2	TRUE	0.00281598	20.7474
rs10239136	T	C	T	C	0.0044	0.004882	0.5959	0.5971	FALSE	FALSE	FALSE	jsoX0g	0.0038739	0.2076	288649	URATE	TRUE	reported	textfile	0.0009	1.492e-06	7349	M15500.metal.pos.txt.gz	TRUE	reported	2Hjefc	2	TRUE	0.00324177	23.8947
rs10275028	T	C	T	C	0.0046	5.9e-05	0.6522	0.6486	FALSE	FALSE	FALSE	jsoX0g	0.0039859	0.9882	288649	URATE	TRUE	reported	textfile	0.0009	4.9e-07	7349	M15500.metal.pos.txt.gz	TRUE	reported	2Hjefc	2	TRUE	0.0035421	26.1163
rs1028981	A	G	A	G	-0.005	0.000773	0.385	0.3987	FALSE	FALSE	FALSE	jsoX0g	0.003862	0.8413	288649	URATE	TRUE	reported	textfile	0.001	5.733e-07	5590	M15500.metal.pos.txt.gz	TRUE	reported	2Hjefc	2	TRUE	0.00445236	24.9911
rs10481187	T	G	T	G	0.0045	-0.000827	0.3707	0.366	FALSE	FALSE	FALSE	jsoX0g	0.0040114	0.8367	288649	URATE	TRUE	reported	textfile	0.0009	9.685e-07	7349	M15500.metal.pos.txt.gz	TRUE	reported	2Hjefc	2	TRUE	0.00339029	24.9932
rs10489008	A	C	A	C	0.0045	0.005855	0.4897	0.4836	FALSE	FALSE	FALSE	jsoX0g	0.0038584	0.1291	288649	URATE	TRUE	reported	textfile	0.0009	4.62e-07	7349	M15500.metal.pos.txt.gz	TRUE	reported	2Hjefc	2	TRUE	0.00339029	24.9932
rs10784558	T	C	T	C	-0.0048	0.002791	0.4845	0.4691	FALSE	FALSE	FALSE	jsoX0g	0.0037941	0.462	288649	URATE	TRUE	reported	textfile	0.0009	1.062e-07	7349	M15500.metal.pos.txt.gz	TRUE	reported	2Hjefc	2	TRUE	0.0038556	28.4367
rs10789970	T	C	T	C	-0.0041	0.001229	0.4061	0.4133	FALSE	FALSE	FALSE	jsoX0g	0.0038804	0.7515	288649	URATE	TRUE	reported	textfile	0.0009	6.632e-06	7349	M15500.metal.pos.txt.gz	TRUE	reported	2Hjefc	2	TRUE	0.00281598	20.7474
rs10802528	T	G	T	G	-0.0047	0.001037	0.4544	0.4549	FALSE	FALSE	FALSE	jsoX0g	0.0039264	0.7917	288649	URATE	TRUE	reported	textfile	0.0009	1.954e-07	7349	M15500.metal.pos.txt.gz	TRUE	reported	2Hjefc	2	TRUE	0.00369721	27.2642
rs10818924	T	C	T	C	-0.0045	-0.005031	0.6254	0.6281	FALSE	FALSE	FALSE	jsoX0g	0.0040623	0.2156	288649	URATE	TRUE	reported	textfile	0.0009	6.077e-07	7349	M15500.metal.pos.txt.gz	TRUE	reported	2Hjefc	2	TRUE	0.00339029	24.9932
rs10820588	T	G	T	G	0.0048	-0.000431	0.5616	0.5579	FALSE	FALSE	FALSE	jsoX0g	0.0038511	0.9109	288649	URATE	TRUE	reported	textfile	0.0009	1.636e-07	7349	M15500.metal.pos.txt.gz	TRUE	reported	2Hjefc	2	TRUE	0.0038556	28.4367
rs10869018	T	C	T	C	-0.0041	0.003119	0.5113	0.5401	FALSE	FALSE	FALSE	jsoX0g	0.0038896	0.4225	288649	URATE	TRUE	reported	textfile	0.0009	5.196e-06	7349	M15500.metal.pos.txt.gz	TRUE	reported	2Hjefc	2	TRUE	0.00281598	20.7474
rs10875102	A	G	A	G	-0.0042	-0.007846	0.5422	0.5267	FALSE	FALSE	FALSE	jsoX0g	0.0043775	0.07309	288649	URATE	TRUE	reported	textfile	0.0009	4.633e-06	7349	M15500.metal.pos.txt.gz	TRUE	reported	2Hjefc	2	TRUE	0.00295461	21.7719
rs10920115	T	G	T	G	0.0044	-0.000482	0.5507	0.5396	FALSE	FALSE	FALSE	jsoX0g	0.004289	0.9106	288649	URATE	TRUE	reported	textfile	0.0009	1.638e-06	7349	M15500.metal.pos.txt.gz	TRUE	reported	2Hjefc	2	TRUE	0.00324177	23.8947
rs11085752	A	C	A	C	-0.004	0.007078	0.5802	0.6003	FALSE	FALSE	FALSE	jsoX0g	0.0038927	0.06902	288649	URATE	TRUE	reported	textfile	0.0009	9.537e-06	7349	M15500.metal.pos.txt.gz	TRUE	reported	2Hjefc	2	TRUE	0.00268066	19.7477
rs11085914	T	G	T	G	-0.0042	5.5e-05	0.5541	0.5462	FALSE	FALSE	FALSE	jsoX0g	0.0037969	0.9885	288649	URATE	TRUE	reported	textfile	0.0009	2.878e-06	7349	M15500.metal.pos.txt.gz	TRUE	reported	2Hjefc	2	TRUE	0.00295461	21.7719
rs1109773	C	G	C	G	0.004	0.006527	0.3724	0.3829	FALSE	TRUE	FALSE	jsoX0g	0.0038858	0.09303	288649	URATE	TRUE	reported	textfile	0.0009	9.026e-06	7349	M15500.metal.pos.txt.gz	TRUE	reported	2Hjefc	2	TRUE	0.00268066	19.7477
rs1114130	T	C	T	C	-0.0042	0.003541	0.3401	0.3386	FALSE	FALSE	FALSE	jsoX0g	0.0040311	0.3797	288649	URATE	TRUE	reported	textfile	0.0009	4.284e-06	7349	M15500.metal.pos.txt.gz	TRUE	reported	2Hjefc	2	TRUE	0.00295461	21.7719
rs11183620	A	G	A	G	0.005	0.012633	0.4676	0.4633	FALSE	FALSE	FALSE	jsoX0g	0.0038138	0.0009253	288649	URATE	TRUE	reported	textfile	0.0009	3.003e-08	7349	M15500.metal.pos.txt.gz	TRUE	reported	2Hjefc	2	TRUE	0.00418222	30.8558
rs11223211	A	G	A	G	0.0047	-0.002173	0.4713	0.4874	FALSE	FALSE	FALSE	jsoX0g	0.0038158	0.569	288649	URATE	TRUE	reported	textfile	0.0009	1.712e-07	7349	M15500.metal.pos.txt.gz	TRUE	reported	2Hjefc	2	TRUE	0.00369721	27.2642
rs1144963	T	C	T	C	-0.0046	-0.008286	0.5594	0.5592	FALSE	FALSE	FALSE	jsoX0g	0.0038757	0.03251	288649	URATE	TRUE	reported	textfile	0.0009	2.481e-07	7349	M15500.metal.pos.txt.gz	TRUE	reported	2Hjefc	2	TRUE	0.0035421	26.1163
rs1155457	T	C	T	C	0.0041	-0.001622	0.4623	0.4636	FALSE	FALSE	FALSE	jsoX0g	0.0038524	0.6737	288649	URATE	TRUE	reported	textfile	0.0009	5.674e-06	7349	M15500.metal.pos.txt.gz	TRUE	reported	2Hjefc	2	TRUE	0.00281598	20.7474
rs11589858	T	G	T	G	-0.0041	0.002657	0.3573	0.3503	FALSE	FALSE	FALSE	jsoX0g	0.0040765	0.5146	288649	URATE	TRUE	reported	textfile	0.0009	5.262e-06	7349	M15500.metal.pos.txt.gz	TRUE	reported	2Hjefc	2	TRUE	0.00281598	20.7474
rs11601438	A	G	A	G	-0.0042	-0.003075	0.3912	0.3842	FALSE	FALSE	FALSE	jsoX0g	0.0039591	0.4373	288649	URATE	TRUE	reported	textfile	0.0009	2.887e-06	7349	M15500.metal.pos.txt.gz	TRUE	reported	2Hjefc	2	TRUE	0.00295461	21.7719
rs11620955	A	G	A	G	-0.0051	0.002537	0.4767	0.485	FALSE	FALSE	FALSE	jsoX0g	0.003845	0.5094	288649	URATE	TRUE	reported	textfile	0.0009	1.632e-08	7349	M15500.metal.pos.txt.gz	TRUE	reported	2Hjefc	2	TRUE	0.00435044	32.1024
rs11620973	A	G	A	G	-0.0051	-0.000613	0.6326	0.647	FALSE	FALSE	FALSE	jsoX0g	0.0041149	0.8815	288649	URATE	TRUE	reported	textfile	0.0009	2.346e-08	7349	M15500.metal.pos.txt.gz	TRUE	reported	2Hjefc	2	TRUE	0.00435044	32.1024
rs11630130	A	G	A	G	0.0092	-0.003697	0.1395	0.1661	FALSE	FALSE	FALSE	jsoX0g	0.0052519	0.4814	288649	URATE	TRUE	reported	textfile	0.002	5.781e-06	7349	M15500.metal.pos.txt.gz	TRUE	reported	2Hjefc	2	TRUE	0.00287104	21.1542
rs11630705	C	G	C	G	0.0045	-0.00607	0.407	0.384	FALSE	TRUE	FALSE	jsoX0g	0.0039855	0.1278	288649	URATE	TRUE	reported	textfile	0.0009	5.143e-07	7349	M15500.metal.pos.txt.gz	TRUE	reported	2Hjefc	2	TRUE	0.00339029	24.9932
rs11707952	A	G	A	G	-0.0046	-0.00304	0.5684	0.5722	FALSE	FALSE	FALSE	jsoX0g	0.0038996	0.4357	288649	URATE	TRUE	reported	textfile	0.0009	3.932e-07	7349	M15500.metal.pos.txt.gz	TRUE	reported	2Hjefc	2	TRUE	0.0035421	26.1163
rs11915024	T	G	T	G	-0.0044	0.004778	0.402	0.4156	FALSE	FALSE	FALSE	jsoX0g	0.003839	0.2133	288649	URATE	TRUE	reported	textfile	0.0009	9.59e-07	7349	M15500.metal.pos.txt.gz	TRUE	reported	2Hjefc	2	TRUE	0.00324177	23.8947
rs11942631	A	C	A	C	-0.0182	0.005834	0.0227	0.0244	FALSE	FALSE	FALSE	jsoX0g	0.0126525	0.6447	288649	URATE	TRUE	reported	textfile	0.004	5.552e-06	7349	M15500.metal.pos.txt.gz	TRUE	reported	2Hjefc	2	TRUE	0.00280914	20.6969
rs12197879	T	C	T	C	-0.0044	0.009114	0.5976	0.5947	FALSE	FALSE	FALSE	jsoX0g	0.0039139	0.01989	288649	URATE	TRUE	reported	textfile	0.0009	1.232e-06	7349	M15500.metal.pos.txt.gz	TRUE	reported	2Hjefc	2	TRUE	0.00324177	23.8947
rs12201109	A	G	A	G	-0.0045	0.000188	0.3703	0.3597	FALSE	FALSE	FALSE	jsoX0g	0.0040917	0.9634	288649	URATE	TRUE	reported	textfile	0.0009	1.141e-06	7349	M15500.metal.pos.txt.gz	TRUE	reported	2Hjefc	2	TRUE	0.00339029	24.9932
rs12215339	T	C	T	C	0.0321	0.00086	0.9719	0.9879	FALSE	FALSE	FALSE	jsoX0g	0.0210037	0.9673	288649	URATE	TRUE	reported	textfile	0.0072	7.504e-06	1759	M15500.metal.pos.txt.gz	TRUE	reported	2Hjefc	2	TRUE	0.0111738	19.8541
rs12245254	T	C	T	C	0.0043	-0.001749	0.4414	0.4435	FALSE	FALSE	FALSE	jsoX0g	0.0038557	0.6501	288649	URATE	TRUE	reported	textfile	0.0009	1.916e-06	7349	M15500.metal.pos.txt.gz	TRUE	reported	2Hjefc	2	TRUE	0.00309654	22.8209
rs12246131	A	T	A	T	0.008	-0.011825	0.778	0.7581	FALSE	TRUE	FALSE	jsoX0g	0.0044069	0.007288	288649	URATE	TRUE	reported	textfile	0.0015	2.408e-07	7349	M15500.metal.pos.txt.gz	TRUE	reported	2Hjefc	2	TRUE	0.0038556	28.4367
rs1225019	A	G	A	G	-0.0043	0.004183	0.5791	0.5706	FALSE	FALSE	FALSE	jsoX0g	0.0038572	0.2782	288649	URATE	TRUE	reported	textfile	0.0009	1.588e-06	7349	M15500.metal.pos.txt.gz	TRUE	reported	2Hjefc	2	TRUE	0.00309654	22.8209
rs12417365	T	C	T	C	-0.004	-0.005148	0.5209	0.5311	FALSE	FALSE	FALSE	jsoX0g	0.0038835	0.1849	288649	URATE	TRUE	reported	textfile	0.0009	7.824e-06	7349	M15500.metal.pos.txt.gz	TRUE	reported	2Hjefc	2	TRUE	0.00268066	19.7477
rs1246267	A	G	A	G	0.0045	0.002109	0.591	0.5976	FALSE	FALSE	FALSE	jsoX0g	0.0039202	0.5906	288649	URATE	TRUE	reported	textfile	0.0009	1.087e-06	7349	M15500.metal.pos.txt.gz	TRUE	reported	2Hjefc	2	TRUE	0.00339029	24.9932
rs12484	T	C	T	C	-0.005	0.003789	0.427	0.4325	FALSE	FALSE	FALSE	jsoX0g	0.003845	0.3244	288649	URATE	TRUE	reported	textfile	0.001	5.733e-07	5590	M15500.metal.pos.txt.gz	TRUE	reported	2Hjefc	2	TRUE	0.00445236	24.9911
rs1250070	A	G	A	G	-0.0042	-0.002888	0.3913	0.3928	FALSE	FALSE	FALSE	jsoX0g	0.0043194	0.5037	288649	URATE	TRUE	reported	textfile	0.0009	8.555e-06	7349	M15500.metal.pos.txt.gz	TRUE	reported	2Hjefc	2	TRUE	0.00295461	21.7719
rs12503744	A	C	A	C	-0.0336	-0.005242	0.0196	0.0302	FALSE	FALSE	FALSE	jsoX0g	0.0156882	0.7383	288649	URATE	TRUE	reported	textfile	0.0073	4.821e-06	1759	M15500.metal.pos.txt.gz	TRUE	reported	2Hjefc	2	TRUE	0.0119006	21.1611
rs12510909	T	C	T	C	-0.0043	-0.000811	0.5338	0.5328	FALSE	FALSE	FALSE	jsoX0g	0.0038885	0.8348	288649	URATE	TRUE	reported	textfile	0.0009	1.836e-06	7349	M15500.metal.pos.txt.gz	TRUE	reported	2Hjefc	2	TRUE	0.00309654	22.8209
rs12607576	T	C	T	C	-0.004	0.00656	0.5351	0.533	FALSE	FALSE	FALSE	jsoX0g	0.0038339	0.08709	288649	URATE	TRUE	reported	textfile	0.0009	6.667e-06	7349	M15500.metal.pos.txt.gz	TRUE	reported	2Hjefc	2	TRUE	0.00268066	19.7477
rs12627165	A	G	A	G	0.0044	-0.003371	0.3466	0.3477	FALSE	FALSE	FALSE	jsoX0g	0.0044021	0.4439	288649	URATE	TRUE	reported	textfile	0.0009	3.456e-06	7349	M15500.metal.pos.txt.gz	TRUE	reported	2Hjefc	2	TRUE	0.00324177	23.8947
rs12709393	T	G	T	G	0.0053	0.000766	0.6286	0.6113	FALSE	FALSE	FALSE	jsoX0g	0.0039817	0.8475	288649	URATE	TRUE	reported	textfile	0.0009	6.408e-09	7349	M15500.metal.pos.txt.gz	TRUE	reported	2Hjefc	2	TRUE	0.00469671	34.6696
rs12725366	A	G	A	G	-0.0041	-0.004317	0.4844	0.4675	FALSE	FALSE	FALSE	jsoX0g	0.0038378	0.2607	288649	URATE	TRUE	reported	textfile	0.0009	5.549e-06	7349	M15500.metal.pos.txt.gz	TRUE	reported	2Hjefc	2	TRUE	0.00281598	20.7474
rs12938026	T	C	T	C	0.0046	-0.005582	0.6104	0.6101	FALSE	FALSE	FALSE	jsoX0g	0.0038841	0.1507	288649	URATE	TRUE	reported	textfile	0.0009	2.769e-07	7349	M15500.metal.pos.txt.gz	TRUE	reported	2Hjefc	2	TRUE	0.0035421	26.1163
rs12980652	A	T	A	T	-0.0145	0.016581	0.0318	0.0373	FALSE	TRUE	FALSE	jsoX0g	0.0109197	0.1289	288649	URATE	TRUE	reported	textfile	0.0033	9.45e-06	7349	M15500.metal.pos.txt.gz	TRUE	reported	2Hjefc	2	TRUE	0.00262024	19.3014
rs13162168	A	G	A	G	-0.0041	0.004577	0.3813	0.3711	FALSE	FALSE	FALSE	jsoX0g	0.0039283	0.244	288649	URATE	TRUE	reported	textfile	0.0009	6.37e-06	7349	M15500.metal.pos.txt.gz	TRUE	reported	2Hjefc	2	TRUE	0.00281598	20.7474
rs1317661	A	G	A	G	0.0043	0.000621	0.4794	0.4728	FALSE	FALSE	FALSE	jsoX0g	0.0038299	0.8713	288649	URATE	TRUE	reported	textfile	0.0009	1.864e-06	7349	M15500.metal.pos.txt.gz	TRUE	reported	2Hjefc	2	TRUE	0.00309654	22.8209
rs13182512	A	T	A	T	-0.005	-0.001034	0.3806	0.3863	FALSE	TRUE	FALSE	jsoX0g	0.0038931	0.7905	288649	URATE	TRUE	reported	textfile	0.0009	3.363e-08	7349	M15500.metal.pos.txt.gz	TRUE	reported	2Hjefc	2	TRUE	0.00418222	30.8558
rs131919	T	C	T	C	-0.0046	-0.003386	0.3349	0.3257	FALSE	FALSE	FALSE	jsoX0g	0.0042868	0.4296	288649	URATE	TRUE	reported	textfile	0.0009	9.01e-07	7349	M15500.metal.pos.txt.gz	TRUE	reported	2Hjefc	2	TRUE	0.0035421	26.1163
rs13231650	T	C	T	C	0.0041	5e-06	0.4296	0.4268	FALSE	FALSE	FALSE	jsoX0g	0.0038525	0.999	288649	URATE	TRUE	reported	textfile	0.0009	4.778e-06	7349	M15500.metal.pos.txt.gz	TRUE	reported	2Hjefc	2	TRUE	0.00281598	20.7474
rs13284789	T	C	T	C	0.0079	0.009625	0.1397	0.146	FALSE	FALSE	FALSE	jsoX0g	0.0059646	0.1066	288649	URATE	TRUE	reported	textfile	0.0018	9.193e-06	7349	M15500.metal.pos.txt.gz	TRUE	reported	2Hjefc	2	TRUE	0.00261423	19.2571
rs1368388	A	G	A	G	-0.0041	-0.007348	0.4238	0.4267	FALSE	FALSE	FALSE	jsoX0g	0.0038412	0.05574	288649	URATE	TRUE	reported	textfile	0.0009	4.618e-06	7349	M15500.metal.pos.txt.gz	TRUE	reported	2Hjefc	2	TRUE	0.00281598	20.7474
rs140572	A	C	A	C	0.0047	0.005267	0.5115	0.4993	FALSE	FALSE	FALSE	jsoX0g	0.0040752	0.1962	288649	URATE	TRUE	reported	textfile	0.0009	2.185e-07	7349	M15500.metal.pos.txt.gz	TRUE	reported	2Hjefc	2	TRUE	0.00369721	27.2642
rs1424937	A	G	A	G	0.0042	-0.002843	0.4576	0.4564	FALSE	FALSE	FALSE	jsoX0g	0.0038381	0.4589	288649	URATE	TRUE	reported	textfile	0.0009	2.316e-06	7349	M15500.metal.pos.txt.gz	TRUE	reported	2Hjefc	2	TRUE	0.00295461	21.7719
rs1430435	T	C	T	C	0.0044	-0.008351	0.4932	0.5043	FALSE	FALSE	FALSE	jsoX0g	0.0038247	0.02901	288649	URATE	TRUE	reported	textfile	0.0009	1.259e-06	7349	M15500.metal.pos.txt.gz	TRUE	reported	2Hjefc	2	TRUE	0.00324177	23.8947
rs1446555	A	C	A	C	0.008	0.000582	0.9028	0.8941	FALSE	FALSE	FALSE	jsoX0g	0.0063525	0.927	288649	URATE	TRUE	reported	textfile	0.0017	3.212e-06	7349	M15500.metal.pos.txt.gz	TRUE	reported	2Hjefc	2	TRUE	0.00300433	22.1393
rs1466788	A	G	A	G	-0.0074	0.004375	0.4068	0.4158	FALSE	FALSE	FALSE	jsoX0g	0.0038809	0.2596	288649	URATE	TRUE	reported	textfile	0.0009	3.053e-16	7349	M15500.metal.pos.txt.gz	TRUE	reported	2Hjefc	2	TRUE	0.00911535	67.5865
rs1479614	A	G	A	G	-0.0048	0.001955	0.6092	0.6123	FALSE	FALSE	FALSE	jsoX0g	0.0039827	0.6236	288649	URATE	TRUE	reported	textfile	0.0009	9.928e-08	7349	M15500.metal.pos.txt.gz	TRUE	reported	2Hjefc	2	TRUE	0.0038556	28.4367
rs1482567	T	C	T	C	0.004	-0.0074	0.6212	0.6257	FALSE	FALSE	FALSE	jsoX0g	0.0040006	0.06436	288649	URATE	TRUE	reported	textfile	0.0009	9.301e-06	7349	M15500.metal.pos.txt.gz	TRUE	reported	2Hjefc	2	TRUE	0.00268066	19.7477
rs1507101	A	G	A	G	0.004	0.002325	0.5673	0.5488	FALSE	FALSE	FALSE	jsoX0g	0.0038819	0.5492	288649	URATE	TRUE	reported	textfile	0.0009	9.625e-06	7349	M15500.metal.pos.txt.gz	TRUE	reported	2Hjefc	2	TRUE	0.00268066	19.7477
rs1509657	T	C	T	C	0.0041	-0.001606	0.4602	0.4649	FALSE	FALSE	FALSE	jsoX0g	0.003793	0.672	288649	URATE	TRUE	reported	textfile	0.0009	6.282e-06	7349	M15500.metal.pos.txt.gz	TRUE	reported	2Hjefc	2	TRUE	0.00281598	20.7474
rs1537385	T	G	T	G	0.0317	0.009983	0.9609	0.9484	FALSE	FALSE	FALSE	jsoX0g	0.0096699	0.3019	288649	URATE	TRUE	reported	textfile	0.0065	1.188e-06	1759	M15500.metal.pos.txt.gz	TRUE	reported	2Hjefc	2	TRUE	0.0133411	23.7573
rs1544412	T	C	T	C	-0.0043	0.008008	0.3552	0.3568	FALSE	FALSE	FALSE	jsoX0g	0.0040022	0.04541	288649	URATE	TRUE	reported	textfile	0.0009	2.679e-06	7349	M15500.metal.pos.txt.gz	TRUE	reported	2Hjefc	2	TRUE	0.00309654	22.8209
rs1544811	A	G	A	G	0.004	-0.000336	0.4576	0.4607	FALSE	FALSE	FALSE	jsoX0g	0.0038843	0.931	288649	URATE	TRUE	reported	textfile	0.0009	8.988e-06	7349	M15500.metal.pos.txt.gz	TRUE	reported	2Hjefc	2	TRUE	0.00268066	19.7477
rs1610649	T	C	T	C	-0.0049	-0.014863	0.6073	0.6136	FALSE	FALSE	FALSE	jsoX0g	0.0043326	0.0006022	288649	URATE	TRUE	reported	textfile	0.0009	7.915e-08	7349	M15500.metal.pos.txt.gz	TRUE	reported	2Hjefc	2	TRUE	0.00401727	29.6339
rs17065231	T	C	T	C	-0.0092	0.009618	0.094	0.0988	FALSE	FALSE	FALSE	jsoX0g	0.0068352	0.1594	288649	URATE	TRUE	reported	textfile	0.0017	7.164e-08	7349	M15500.metal.pos.txt.gz	TRUE	reported	2Hjefc	2	TRUE	0.00396938	29.2792
rs17370344	A	C	A	C	-0.0047	-0.006736	0.6374	0.6572	FALSE	FALSE	FALSE	jsoX0g	0.0040479	0.09609	288649	URATE	TRUE	reported	textfile	0.0009	1.659e-07	7349	M15500.metal.pos.txt.gz	TRUE	reported	2Hjefc	2	TRUE	0.00369721	27.2642
rs1760903	A	G	A	G	-0.0045	-0.004913	0.4432	0.4559	FALSE	FALSE	FALSE	jsoX0g	0.0038291	0.1994	288649	URATE	TRUE	reported	textfile	0.0009	1.005e-06	7349	M15500.metal.pos.txt.gz	TRUE	reported	2Hjefc	2	TRUE	0.00339029	24.9932
rs1769463	A	G	A	G	-0.0042	-0.002221	0.6289	0.635	FALSE	FALSE	FALSE	jsoX0g	0.0043736	0.6115	288649	URATE	TRUE	reported	textfile	0.0009	7.399e-06	7349	M15500.metal.pos.txt.gz	TRUE	reported	2Hjefc	2	TRUE	0.00295461	21.7719
rs1925611	A	G	A	G	-0.0048	0.002377	0.4682	0.4524	FALSE	FALSE	FALSE	jsoX0g	0.0040332	0.5556	288649	URATE	TRUE	reported	textfile	0.0009	2.003e-07	7349	M15500.metal.pos.txt.gz	TRUE	reported	2Hjefc	2	TRUE	0.0038556	28.4367
rs1929425	T	C	T	C	0.0043	-0.002419	0.3937	0.4039	FALSE	FALSE	FALSE	jsoX0g	0.0039155	0.5367	288649	URATE	TRUE	reported	textfile	0.0009	2.077e-06	7349	M15500.metal.pos.txt.gz	TRUE	reported	2Hjefc	2	TRUE	0.00309654	22.8209
rs1936602	T	C	T	C	0.0043	-0.001812	0.4194	0.4314	FALSE	FALSE	FALSE	jsoX0g	0.003882	0.6407	288649	URATE	TRUE	reported	textfile	0.0009	2.527e-06	7349	M15500.metal.pos.txt.gz	TRUE	reported	2Hjefc	2	TRUE	0.00309654	22.8209
rs2000364	T	G	T	G	0.0041	0.00205	0.6346	0.627	FALSE	FALSE	FALSE	jsoX0g	0.0039404	0.6029	288649	URATE	TRUE	reported	textfile	0.0009	5.716e-06	7349	M15500.metal.pos.txt.gz	TRUE	reported	2Hjefc	2	TRUE	0.00281598	20.7474
rs2068985	C	G	C	G	-0.0041	0.005069	0.3461	0.3415	FALSE	TRUE	FALSE	jsoX0g	0.0040065	0.2058	288649	URATE	TRUE	reported	textfile	0.0009	6.76e-06	7349	M15500.metal.pos.txt.gz	TRUE	reported	2Hjefc	2	TRUE	0.00281598	20.7474
rs2114713	T	G	T	G	-0.005	-0.008618	0.58	0.5824	FALSE	FALSE	FALSE	jsoX0g	0.0039261	0.02816	288649	URATE	TRUE	reported	textfile	0.0009	2.665e-08	7349	M15500.metal.pos.txt.gz	TRUE	reported	2Hjefc	2	TRUE	0.00418222	30.8558
rs2130882	T	C	T	C	0.0044	0.005053	0.4864	0.4846	FALSE	FALSE	FALSE	jsoX0g	0.0039391	0.1995	288649	URATE	TRUE	reported	textfile	0.0009	1.108e-06	7349	M15500.metal.pos.txt.gz	TRUE	reported	2Hjefc	2	TRUE	0.00324177	23.8947
rs2133813	T	C	T	C	0.0041	0.001679	0.4438	0.4448	FALSE	FALSE	FALSE	jsoX0g	0.0038323	0.6614	288649	URATE	TRUE	reported	textfile	0.0009	9.469e-06	7349	M15500.metal.pos.txt.gz	TRUE	reported	2Hjefc	2	TRUE	0.00281598	20.7474
rs2164183	T	G	T	G	-0.004	-0.005284	0.5129	0.5249	FALSE	FALSE	FALSE	jsoX0g	0.0038643	0.1715	288649	URATE	TRUE	reported	textfile	0.0009	9.795e-06	7349	M15500.metal.pos.txt.gz	TRUE	reported	2Hjefc	2	TRUE	0.00268066	19.7477
rs220168	A	G	A	G	-0.004	-0.004751	0.5152	0.5125	FALSE	FALSE	FALSE	jsoX0g	0.0040387	0.2395	288649	URATE	TRUE	reported	textfile	0.0009	9.329e-06	7349	M15500.metal.pos.txt.gz	TRUE	reported	2Hjefc	2	TRUE	0.00268066	19.7477
rs2225978	A	C	A	C	-0.004	-0.003232	0.5215	0.4943	FALSE	FALSE	FALSE	jsoX0g	0.0039398	0.4121	288649	URATE	TRUE	reported	textfile	0.0009	9.076e-06	7349	M15500.metal.pos.txt.gz	TRUE	reported	2Hjefc	2	TRUE	0.00268066	19.7477
rs2279014	T	C	T	C	-0.005	-0.002422	0.367	0.3682	FALSE	FALSE	FALSE	jsoX0g	0.0041312	0.5577	288649	URATE	TRUE	reported	textfile	0.0009	4.863e-08	7349	M15500.metal.pos.txt.gz	TRUE	reported	2Hjefc	2	TRUE	0.00418222	30.8558
rs2286460	A	G	A	G	-0.0045	-0.000976	0.5399	0.5432	FALSE	FALSE	FALSE	jsoX0g	0.0038239	0.7985	288649	URATE	TRUE	reported	textfile	0.0009	8.359e-07	7349	M15500.metal.pos.txt.gz	TRUE	reported	2Hjefc	2	TRUE	0.00339029	24.9932
rs2292871	A	G	A	G	0.0045	0.002945	0.5826	0.5866	FALSE	FALSE	FALSE	jsoX0g	0.0039126	0.4517	288649	URATE	TRUE	reported	textfile	0.0009	7.677e-07	7349	M15500.metal.pos.txt.gz	TRUE	reported	2Hjefc	2	TRUE	0.00339029	24.9932
rs2309339	C	G	C	G	0.0041	0.003146	0.6482	0.6546	FALSE	TRUE	FALSE	jsoX0g	0.004005	0.4322	288649	URATE	TRUE	reported	textfile	0.0009	7.055e-06	7349	M15500.metal.pos.txt.gz	TRUE	reported	2Hjefc	2	TRUE	0.00281598	20.7474
rs2327855	A	C	A	C	0.004	0.006545	0.5796	0.5892	FALSE	FALSE	FALSE	jsoX0g	0.0038872	0.09224	288649	URATE	TRUE	reported	textfile	0.0009	9.553e-06	7349	M15500.metal.pos.txt.gz	TRUE	reported	2Hjefc	2	TRUE	0.00268066	19.7477
rs2362839	A	G	A	G	-0.0041	0.005086	0.5974	0.59	FALSE	FALSE	FALSE	jsoX0g	0.0038844	0.1904	288649	URATE	TRUE	reported	textfile	0.0009	5.149e-06	7349	M15500.metal.pos.txt.gz	TRUE	reported	2Hjefc	2	TRUE	0.00281598	20.7474
rs238340	A	C	A	C	-0.0042	0.005683	0.569	0.5918	FALSE	FALSE	FALSE	jsoX0g	0.0038777	0.1428	288649	URATE	TRUE	reported	textfile	0.0009	4.759e-06	7349	M15500.metal.pos.txt.gz	TRUE	reported	2Hjefc	2	TRUE	0.00295461	21.7719
rs2394298	A	G	A	G	0.0047	0.001502	0.5879	0.5843	FALSE	FALSE	FALSE	jsoX0g	0.003835	0.6953	288649	URATE	TRUE	reported	textfile	0.0009	1.509e-07	7349	M15500.metal.pos.txt.gz	TRUE	reported	2Hjefc	2	TRUE	0.00369721	27.2642
rs2432560	T	G	T	G	0.0042	-0.003412	0.6276	0.6375	FALSE	FALSE	FALSE	jsoX0g	0.0040547	0.4	288649	URATE	TRUE	reported	textfile	0.0009	6.092e-06	7349	M15500.metal.pos.txt.gz	TRUE	reported	2Hjefc	2	TRUE	0.00295461	21.7719
rs2451996	A	G	A	G	0.0043	-0.005314	0.5799	0.5717	FALSE	FALSE	FALSE	jsoX0g	0.0039789	0.1817	288649	URATE	TRUE	reported	textfile	0.0009	1.666e-06	7349	M15500.metal.pos.txt.gz	TRUE	reported	2Hjefc	2	TRUE	0.00309654	22.8209
rs246946	T	C	T	C	0.0041	0.001986	0.6832	0.6882	FALSE	FALSE	FALSE	jsoX0g	0.0041123	0.6292	288649	URATE	TRUE	reported	textfile	0.0009	9.255e-06	7349	M15500.metal.pos.txt.gz	TRUE	reported	2Hjefc	2	TRUE	0.00281598	20.7474
rs2492788	T	C	T	C	0.0049	0.001901	0.5457	0.5435	FALSE	FALSE	FALSE	jsoX0g	0.003828	0.6195	288649	URATE	TRUE	reported	textfile	0.0009	4.58e-08	7349	M15500.metal.pos.txt.gz	TRUE	reported	2Hjefc	2	TRUE	0.00401727	29.6339
rs2504927	T	C	T	C	-0.0041	-0.007201	0.4387	0.4196	FALSE	FALSE	FALSE	jsoX0g	0.003853	0.06165	288649	URATE	TRUE	reported	textfile	0.0009	4.349e-06	7349	M15500.metal.pos.txt.gz	TRUE	reported	2Hjefc	2	TRUE	0.00281598	20.7474
rs2508305	T	C	T	C	-0.0079	-0.003687	0.8912	0.8844	FALSE	FALSE	FALSE	jsoX0g	0.006073	0.5437	288649	URATE	TRUE	reported	textfile	0.0017	4.051e-06	7349	M15500.metal.pos.txt.gz	TRUE	reported	2Hjefc	2	TRUE	0.00292991	21.5893
rs2544371	A	G	A	G	0.004	-0.001015	0.5575	0.5508	FALSE	FALSE	FALSE	jsoX0g	0.0038787	0.7936	288649	URATE	TRUE	reported	textfile	0.0009	8.693e-06	7349	M15500.metal.pos.txt.gz	TRUE	reported	2Hjefc	2	TRUE	0.00268066	19.7477
rs2577264	A	G	A	G	0.0043	0.005105	0.3826	0.3879	FALSE	FALSE	FALSE	jsoX0g	0.0040541	0.208	288649	URATE	TRUE	reported	textfile	0.0009	2.123e-06	7349	M15500.metal.pos.txt.gz	TRUE	reported	2Hjefc	2	TRUE	0.00309654	22.8209
rs2595993	A	C	A	C	-0.0042	-0.004243	0.4967	0.5031	FALSE	FALSE	FALSE	jsoX0g	0.0038526	0.2708	288649	URATE	TRUE	reported	textfile	0.0009	2.877e-06	7349	M15500.metal.pos.txt.gz	TRUE	reported	2Hjefc	2	TRUE	0.00295461	21.7719
rs262273	C	G	C	G	-0.0042	0.001658	0.3946	0.3997	FALSE	TRUE	FALSE	jsoX0g	0.0038685	0.6683	288649	URATE	TRUE	reported	textfile	0.0009	2.755e-06	7349	M15500.metal.pos.txt.gz	TRUE	reported	2Hjefc	2	TRUE	0.00295461	21.7719
rs2702023	C	G	C	G	0.0045	-0.000515	0.4025	0.4079	FALSE	TRUE	FALSE	jsoX0g	0.0038876	0.8947	288649	URATE	TRUE	reported	textfile	0.0009	8.563e-07	7349	M15500.metal.pos.txt.gz	TRUE	reported	2Hjefc	2	TRUE	0.00339029	24.9932
rs2767290	A	G	A	G	0.004	-0.004918	0.3468	0.3418	FALSE	FALSE	FALSE	jsoX0g	0.004217	0.2436	288649	URATE	TRUE	reported	textfile	0.0009	8.329e-06	7349	M15500.metal.pos.txt.gz	TRUE	reported	2Hjefc	2	TRUE	0.00268066	19.7477
rs2777788	A	G	A	G	-0.005	0.001388	0.636	0.6299	FALSE	FALSE	FALSE	jsoX0g	0.0040213	0.7299	288649	URATE	TRUE	reported	textfile	0.001	5.733e-07	5590	M15500.metal.pos.txt.gz	TRUE	reported	2Hjefc	2	TRUE	0.00445236	24.9911
rs2789599	A	G	A	G	0.0043	0.000947	0.5029	0.4867	FALSE	FALSE	FALSE	jsoX0g	0.0038669	0.8066	288649	URATE	TRUE	reported	textfile	0.0009	2.163e-06	7349	M15500.metal.pos.txt.gz	TRUE	reported	2Hjefc	2	TRUE	0.00309654	22.8209
rs2793471	T	C	T	C	0.0041	0.003376	0.5669	0.5645	FALSE	FALSE	FALSE	jsoX0g	0.0038857	0.385	288649	URATE	TRUE	reported	textfile	0.0009	7.225e-06	7349	M15500.metal.pos.txt.gz	TRUE	reported	2Hjefc	2	TRUE	0.00281598	20.7474
rs288332	A	G	A	G	-0.0043	-0.007922	0.6294	0.6417	FALSE	FALSE	FALSE	jsoX0g	0.0039611	0.0455	288649	URATE	TRUE	reported	textfile	0.0009	1.833e-06	7349	M15500.metal.pos.txt.gz	TRUE	reported	2Hjefc	2	TRUE	0.00309654	22.8209
rs294280	T	C	T	C	0.0042	0.004771	0.3901	0.3886	FALSE	FALSE	FALSE	jsoX0g	0.0039672	0.2292	288649	URATE	TRUE	reported	textfile	0.0009	3.432e-06	7349	M15500.metal.pos.txt.gz	TRUE	reported	2Hjefc	2	TRUE	0.00295461	21.7719
rs2961253	T	C	T	C	-0.005	-0.005277	0.55	0.5467	FALSE	FALSE	FALSE	jsoX0g	0.0038485	0.1703	288649	URATE	TRUE	reported	textfile	0.001	5.733e-07	5590	M15500.metal.pos.txt.gz	TRUE	reported	2Hjefc	2	TRUE	0.00445236	24.9911
rs2962321	T	C	T	C	-0.0077	-0.004369	0.8968	0.9001	FALSE	FALSE	FALSE	jsoX0g	0.0067628	0.5183	288649	URATE	TRUE	reported	textfile	0.0017	6.011e-06	7349	M15500.metal.pos.txt.gz	TRUE	reported	2Hjefc	2	TRUE	0.00278384	20.51
rs3127274	T	C	T	C	0.0043	0.006472	0.4172	0.4244	FALSE	FALSE	FALSE	jsoX0g	0.0038339	0.09141	288649	URATE	TRUE	reported	textfile	0.0009	2.09e-06	7349	M15500.metal.pos.txt.gz	TRUE	reported	2Hjefc	2	TRUE	0.00309654	22.8209
rs3128061	T	G	T	G	-0.0049	0.00091	0.3975	0.4347	FALSE	FALSE	FALSE	jsoX0g	0.0038985	0.8154	288649	URATE	TRUE	reported	textfile	0.0009	5.739e-08	7349	M15500.metal.pos.txt.gz	TRUE	reported	2Hjefc	2	TRUE	0.00401727	29.6339
rs3736438	T	G	T	G	-0.0057	-0.011271	0.3889	0.3787	FALSE	FALSE	FALSE	jsoX0g	0.0039562	0.004386	288649	URATE	TRUE	reported	textfile	0.0009	3.186e-10	7349	M15500.metal.pos.txt.gz	TRUE	reported	2Hjefc	2	TRUE	0.00542841	40.1002
rs378999	T	C	T	C	-0.0044	-0.000764	0.6369	0.6477	FALSE	FALSE	FALSE	jsoX0g	0.0040992	0.8521	288649	URATE	TRUE	reported	textfile	0.0009	1.2e-06	7349	M15500.metal.pos.txt.gz	TRUE	reported	2Hjefc	2	TRUE	0.00324177	23.8947
rs3848713	T	C	T	C	-0.0044	0.002353	0.4065	0.3815	FALSE	FALSE	FALSE	jsoX0g	0.0039155	0.5479	288649	URATE	TRUE	reported	textfile	0.0009	1.112e-06	7349	M15500.metal.pos.txt.gz	TRUE	reported	2Hjefc	2	TRUE	0.00324177	23.8947
rs3905228	A	C	A	C	0.0041	-0.003233	0.4682	0.4717	FALSE	FALSE	FALSE	jsoX0g	0.003997	0.4186	288649	URATE	TRUE	reported	textfile	0.0009	8.955e-06	7349	M15500.metal.pos.txt.gz	TRUE	reported	2Hjefc	2	TRUE	0.00281598	20.7474
rs4078258	T	C	T	C	-0.0041	-0.002629	0.6332	0.6424	FALSE	FALSE	FALSE	jsoX0g	0.0040328	0.5144	288649	URATE	TRUE	reported	textfile	0.0009	6.076e-06	7349	M15500.metal.pos.txt.gz	TRUE	reported	2Hjefc	2	TRUE	0.00281598	20.7474
rs4284335	A	G	A	G	-0.0046	0.000892	0.4121	0.4178	FALSE	FALSE	FALSE	jsoX0g	0.0039193	0.8199	288649	URATE	TRUE	reported	textfile	0.0009	3.534e-07	7349	M15500.metal.pos.txt.gz	TRUE	reported	2Hjefc	2	TRUE	0.0035421	26.1163
rs4305127	T	C	T	C	-0.005	-0.002564	0.404	0.4106	FALSE	FALSE	FALSE	jsoX0g	0.0047989	0.5931	288649	URATE	TRUE	reported	textfile	0.001	5.733e-07	5590	M15500.metal.pos.txt.gz	TRUE	reported	2Hjefc	2	TRUE	0.00445236	24.9911
rs4436868	T	C	T	C	0.0045	-0.003174	0.4973	0.4987	FALSE	FALSE	FALSE	jsoX0g	0.0038754	0.4128	288649	URATE	TRUE	reported	textfile	0.0009	4.29e-07	7349	M15500.metal.pos.txt.gz	TRUE	reported	2Hjefc	2	TRUE	0.00339029	24.9932
rs4504898	T	C	T	C	-0.0041	0.006493	0.3869	0.3917	FALSE	FALSE	FALSE	jsoX0g	0.0039365	0.09907	288649	URATE	TRUE	reported	textfile	0.0009	7.026e-06	7349	M15500.metal.pos.txt.gz	TRUE	reported	2Hjefc	2	TRUE	0.00281598	20.7474
rs4525910	A	T	A	T	-0.0043	-0.002701	0.4052	0.4055	FALSE	TRUE	FALSE	jsoX0g	0.0038809	0.4864	288649	URATE	TRUE	reported	textfile	0.0009	2.2e-06	7349	M15500.metal.pos.txt.gz	TRUE	reported	2Hjefc	2	TRUE	0.00309654	22.8209
rs4531372	A	G	A	G	-0.0045	0.002437	0.4345	0.4375	FALSE	FALSE	FALSE	jsoX0g	0.0038429	0.526	288649	URATE	TRUE	reported	textfile	0.0009	7.129e-07	7349	M15500.metal.pos.txt.gz	TRUE	reported	2Hjefc	2	TRUE	0.00339029	24.9932
rs459625	T	C	T	C	-0.0049	-0.004266	0.4343	0.4454	FALSE	FALSE	FALSE	jsoX0g	0.003954	0.2806	288649	URATE	TRUE	reported	textfile	0.0009	5.184e-08	7349	M15500.metal.pos.txt.gz	TRUE	reported	2Hjefc	2	TRUE	0.00401727	29.6339
rs4633738	A	C	A	C	0.0041	-0.002371	0.4809	0.477	FALSE	FALSE	FALSE	jsoX0g	0.003921	0.5455	288649	URATE	TRUE	reported	textfile	0.0009	5.382e-06	7349	M15500.metal.pos.txt.gz	TRUE	reported	2Hjefc	2	TRUE	0.00281598	20.7474
rs4634560	T	C	T	C	-0.009	0.008259	0.906	0.9047	FALSE	FALSE	FALSE	jsoX0g	0.0064685	0.2017	288649	URATE	TRUE	reported	textfile	0.002	6.795e-06	5590	M15500.metal.pos.txt.gz	TRUE	reported	2Hjefc	2	TRUE	0.00360946	20.2428
rs4665406	T	C	T	C	-0.0043	-0.00578	0.3652	0.3677	FALSE	FALSE	FALSE	jsoX0g	0.0039751	0.1459	288649	URATE	TRUE	reported	textfile	0.0009	1.938e-06	7349	M15500.metal.pos.txt.gz	TRUE	reported	2Hjefc	2	TRUE	0.00309654	22.8209
rs4669392	A	G	A	G	-0.004	-0.003591	0.4262	0.4292	FALSE	FALSE	FALSE	jsoX0g	0.0039307	0.3609	288649	URATE	TRUE	reported	textfile	0.0009	9.293e-06	7349	M15500.metal.pos.txt.gz	TRUE	reported	2Hjefc	2	TRUE	0.00268066	19.7477
rs4672450	T	C	T	C	0.0044	0.01021	0.4757	0.4781	FALSE	FALSE	FALSE	jsoX0g	0.0038556	0.008096	288649	URATE	TRUE	reported	textfile	0.0009	1.355e-06	7349	M15500.metal.pos.txt.gz	TRUE	reported	2Hjefc	2	TRUE	0.00324177	23.8947
rs4674438	T	C	T	C	0.0046	0.000769	0.3643	0.3603	FALSE	FALSE	FALSE	jsoX0g	0.003968	0.8463	288649	URATE	TRUE	reported	textfile	0.0009	2.931e-07	7349	M15500.metal.pos.txt.gz	TRUE	reported	2Hjefc	2	TRUE	0.0035421	26.1163
rs4711152	T	C	T	C	0.0041	0.006358	0.543	0.5351	FALSE	FALSE	FALSE	jsoX0g	0.0038213	0.09617	288649	URATE	TRUE	reported	textfile	0.0009	5.056e-06	7349	M15500.metal.pos.txt.gz	TRUE	reported	2Hjefc	2	TRUE	0.00281598	20.7474
rs4713396	A	C	A	C	-0.0044	-0.001804	0.4478	0.4804	FALSE	FALSE	FALSE	jsoX0g	0.0038815	0.642	288649	URATE	TRUE	reported	textfile	0.0009	1.154e-06	7349	M15500.metal.pos.txt.gz	TRUE	reported	2Hjefc	2	TRUE	0.00324177	23.8947
rs4722438	A	G	A	G	0.0044	0.004508	0.4414	0.4442	FALSE	FALSE	FALSE	jsoX0g	0.003823	0.2384	288649	URATE	TRUE	reported	textfile	0.0009	1.16e-06	7349	M15500.metal.pos.txt.gz	TRUE	reported	2Hjefc	2	TRUE	0.00324177	23.8947
rs4764292	T	C	T	C	0.0044	0.001125	0.5797	0.5817	FALSE	FALSE	FALSE	jsoX0g	0.0038371	0.7693	288649	URATE	TRUE	reported	textfile	0.0009	9.759e-07	7349	M15500.metal.pos.txt.gz	TRUE	reported	2Hjefc	2	TRUE	0.00324177	23.8947
rs478982	A	G	A	G	0.004	-0.002789	0.3378	0.3287	FALSE	FALSE	FALSE	jsoX0g	0.0040667	0.4928	288649	URATE	TRUE	reported	textfile	0.0009	9.105e-06	7349	M15500.metal.pos.txt.gz	TRUE	reported	2Hjefc	2	TRUE	0.00268066	19.7477
rs480662	A	G	A	G	-0.004	-0.002268	0.5952	0.5819	FALSE	FALSE	FALSE	jsoX0g	0.003839	0.5546	288649	URATE	TRUE	reported	textfile	0.0009	9.733e-06	7349	M15500.metal.pos.txt.gz	TRUE	reported	2Hjefc	2	TRUE	0.00268066	19.7477
rs4811828	T	C	T	C	0.0077	-0.008315	0.8787	0.8805	FALSE	FALSE	FALSE	jsoX0g	0.005844	0.1548	288649	URATE	TRUE	reported	textfile	0.0017	5.887e-06	7349	M15500.metal.pos.txt.gz	TRUE	reported	2Hjefc	2	TRUE	0.00278384	20.51
rs4860022	T	C	T	C	-0.0055	-0.00601	0.3362	0.3329	FALSE	FALSE	FALSE	jsoX0g	0.0040723	0.14	288649	URATE	TRUE	reported	textfile	0.0009	9.602e-10	7349	M15500.metal.pos.txt.gz	TRUE	reported	2Hjefc	2	TRUE	0.00505604	37.3355
rs4861126	C	G	C	G	0.0043	0.000495	0.411	0.4129	FALSE	TRUE	FALSE	jsoX0g	0.0038734	0.8984	288649	URATE	TRUE	reported	textfile	0.0009	1.557e-06	7349	M15500.metal.pos.txt.gz	TRUE	reported	2Hjefc	2	TRUE	0.00309654	22.8209
rs4881523	T	C	T	C	0.0045	0.005093	0.5372	0.5489	FALSE	FALSE	FALSE	jsoX0g	0.0039043	0.1921	288649	URATE	TRUE	reported	textfile	0.0009	5.953e-07	7349	M15500.metal.pos.txt.gz	TRUE	reported	2Hjefc	2	TRUE	0.00339029	24.9932
rs4888504	T	C	T	C	0.0046	0.000195	0.4223	0.4362	FALSE	FALSE	FALSE	jsoX0g	0.004149	0.9626	288649	URATE	TRUE	reported	textfile	0.0009	2.675e-07	7349	M15500.metal.pos.txt.gz	TRUE	reported	2Hjefc	2	TRUE	0.0035421	26.1163
rs4933391	A	G	A	G	0.0042	0.008806	0.3768	0.37	FALSE	FALSE	FALSE	jsoX0g	0.0040501	0.02969	288649	URATE	TRUE	reported	textfile	0.0009	6.004e-06	7349	M15500.metal.pos.txt.gz	TRUE	reported	2Hjefc	2	TRUE	0.00295461	21.7719
rs4940563	A	G	A	G	-0.005	0.003868	0.526	0.5435	FALSE	FALSE	FALSE	jsoX0g	0.004446	0.3843	288649	URATE	TRUE	reported	textfile	0.001	5.733e-07	5590	M15500.metal.pos.txt.gz	TRUE	reported	2Hjefc	2	TRUE	0.00445236	24.9911
rs496150	A	G	A	G	-0.004	0.00196	0.6256	0.6107	FALSE	FALSE	FALSE	jsoX0g	0.0039148	0.6165	288649	URATE	TRUE	reported	textfile	0.0009	9.878e-06	7349	M15500.metal.pos.txt.gz	TRUE	reported	2Hjefc	2	TRUE	0.00268066	19.7477
rs549386	T	C	T	C	-0.0043	-0.00169	0.6142	0.6161	FALSE	FALSE	FALSE	jsoX0g	0.0039198	0.6663	288649	URATE	TRUE	reported	textfile	0.0009	1.631e-06	7349	M15500.metal.pos.txt.gz	TRUE	reported	2Hjefc	2	TRUE	0.00309654	22.8209
rs561895	T	C	T	C	-0.0042	-0.015984	0.6577	0.6406	FALSE	FALSE	FALSE	jsoX0g	0.0041713	0.0001272	288649	URATE	TRUE	reported	textfile	0.0009	6.63e-06	7349	M15500.metal.pos.txt.gz	TRUE	reported	2Hjefc	2	TRUE	0.00295461	21.7719
rs5999027	T	C	T	C	-0.004	0.0019	0.4322	0.4272	FALSE	FALSE	FALSE	jsoX0g	0.0038981	0.6259	288649	URATE	TRUE	reported	textfile	0.0009	9.518e-06	7349	M15500.metal.pos.txt.gz	TRUE	reported	2Hjefc	2	TRUE	0.00268066	19.7477
rs6471514	T	C	T	C	-0.0042	0.004599	0.5379	0.541	FALSE	FALSE	FALSE	jsoX0g	0.0038159	0.2281	288649	URATE	TRUE	reported	textfile	0.0009	2.734e-06	7349	M15500.metal.pos.txt.gz	TRUE	reported	2Hjefc	2	TRUE	0.00295461	21.7719
rs6506736	A	G	A	G	0.0042	0.001569	0.5205	0.5305	FALSE	FALSE	FALSE	jsoX0g	0.0038051	0.6801	288649	URATE	TRUE	reported	textfile	0.0009	2.563e-06	7349	M15500.metal.pos.txt.gz	TRUE	reported	2Hjefc	2	TRUE	0.00295461	21.7719
rs6535870	T	C	T	C	-0.005	-0.001323	0.6539	0.649	FALSE	FALSE	FALSE	jsoX0g	0.0041073	0.7473	288649	URATE	TRUE	reported	textfile	0.0009	5.498e-08	7349	M15500.metal.pos.txt.gz	TRUE	reported	2Hjefc	2	TRUE	0.00418222	30.8558
rs6539588	T	C	T	C	0.0043	-0.006308	0.3875	0.3805	FALSE	FALSE	FALSE	jsoX0g	0.0039967	0.1145	288649	URATE	TRUE	reported	textfile	0.0009	1.924e-06	7349	M15500.metal.pos.txt.gz	TRUE	reported	2Hjefc	2	TRUE	0.00309654	22.8209
rs6554156	T	C	T	C	0.0044	0.004495	0.4037	0.4109	FALSE	FALSE	FALSE	jsoX0g	0.0039343	0.2533	288649	URATE	TRUE	reported	textfile	0.0009	1.117e-06	7349	M15500.metal.pos.txt.gz	TRUE	reported	2Hjefc	2	TRUE	0.00324177	23.8947
rs6596361	T	C	T	C	0.0044	0.007971	0.5945	0.5837	FALSE	FALSE	FALSE	jsoX0g	0.003911	0.04154	288649	URATE	TRUE	reported	textfile	0.0009	9.191e-07	7349	M15500.metal.pos.txt.gz	TRUE	reported	2Hjefc	2	TRUE	0.00324177	23.8947
rs6602640	T	G	T	G	0.008	0.004073	0.8847	0.8775	FALSE	FALSE	FALSE	jsoX0g	0.0058963	0.4897	288649	URATE	TRUE	reported	textfile	0.0017	2.498e-06	7349	M15500.metal.pos.txt.gz	TRUE	reported	2Hjefc	2	TRUE	0.00300433	22.1393
rs6709816	A	G	A	G	-0.0077	0.006446	0.1494	0.1597	FALSE	FALSE	FALSE	jsoX0g	0.0051972	0.2148	288649	URATE	TRUE	reported	textfile	0.0016	1.855e-06	7349	M15500.metal.pos.txt.gz	TRUE	reported	2Hjefc	2	TRUE	0.00314157	23.1539
rs6721330	A	C	A	C	-0.0041	0.002704	0.5542	0.5632	FALSE	FALSE	FALSE	jsoX0g	0.0038352	0.4807	288649	URATE	TRUE	reported	textfile	0.0009	4.915e-06	7349	M15500.metal.pos.txt.gz	TRUE	reported	2Hjefc	2	TRUE	0.00281598	20.7474
rs6793266	T	C	T	C	-0.0043	0.002256	0.3866	0.3917	FALSE	FALSE	FALSE	jsoX0g	0.0040526	0.5778	288649	URATE	TRUE	reported	textfile	0.0009	2.921e-06	7349	M15500.metal.pos.txt.gz	TRUE	reported	2Hjefc	2	TRUE	0.00309654	22.8209
rs6852374	A	G	A	G	0.0041	0.004851	0.5054	0.5107	FALSE	FALSE	FALSE	jsoX0g	0.0038453	0.2072	288649	URATE	TRUE	reported	textfile	0.0009	4.441e-06	7349	M15500.metal.pos.txt.gz	TRUE	reported	2Hjefc	2	TRUE	0.00281598	20.7474
rs6862024	A	G	A	G	-0.0055	-0.002158	0.3691	0.3577	FALSE	FALSE	FALSE	jsoX0g	0.0039673	0.5864	288649	URATE	TRUE	reported	textfile	0.0009	8.988e-10	7349	M15500.metal.pos.txt.gz	TRUE	reported	2Hjefc	2	TRUE	0.00505604	37.3355
rs6866597	T	G	T	G	0.0042	0.006898	0.5194	0.5109	FALSE	FALSE	FALSE	jsoX0g	0.0040403	0.08776	288649	URATE	TRUE	reported	textfile	0.0009	3.556e-06	7349	M15500.metal.pos.txt.gz	TRUE	reported	2Hjefc	2	TRUE	0.00295461	21.7719
rs6908972	T	G	T	G	-0.009	0.002299	0.082	0.0864	FALSE	FALSE	FALSE	jsoX0g	0.0068817	0.7383	288649	URATE	TRUE	reported	textfile	0.0018	7.99e-07	7349	M15500.metal.pos.txt.gz	TRUE	reported	2Hjefc	2	TRUE	0.00339029	24.9932
rs6937910	T	C	T	C	-0.0043	-0.000753	0.5268	0.5251	FALSE	FALSE	FALSE	jsoX0g	0.0038131	0.8435	288649	URATE	TRUE	reported	textfile	0.0009	1.412e-06	7349	M15500.metal.pos.txt.gz	TRUE	reported	2Hjefc	2	TRUE	0.00309654	22.8209
rs700760	T	G	T	G	-0.0042	0.001498	0.5499	0.5624	FALSE	FALSE	FALSE	jsoX0g	0.0038337	0.6961	288649	URATE	TRUE	reported	textfile	0.0009	2.573e-06	7349	M15500.metal.pos.txt.gz	TRUE	reported	2Hjefc	2	TRUE	0.00295461	21.7719
rs7026148	T	C	T	C	-0.0045	-0.004761	0.386	0.3882	FALSE	FALSE	FALSE	jsoX0g	0.0039344	0.2263	288649	URATE	TRUE	reported	textfile	0.0009	4.47e-07	7349	M15500.metal.pos.txt.gz	TRUE	reported	2Hjefc	2	TRUE	0.00339029	24.9932
rs7038757	T	C	T	C	0.0041	0.005511	0.6526	0.6433	FALSE	FALSE	FALSE	jsoX0g	0.0040635	0.175	288649	URATE	TRUE	reported	textfile	0.0009	6.125e-06	7349	M15500.metal.pos.txt.gz	TRUE	reported	2Hjefc	2	TRUE	0.00281598	20.7474
rs7098081	A	G	A	G	0.0184	0.041774	0.0469	0.0459	FALSE	FALSE	FALSE	jsoX0g	0.0097844	1.959e-05	288649	URATE	TRUE	reported	textfile	0.0025	3.098e-13	7349	M15500.metal.pos.txt.gz	TRUE	reported	2Hjefc	2	TRUE	0.00731708	54.1549
rs7162803	A	G	A	G	0.0048	0.000813	0.5029	0.4981	FALSE	FALSE	FALSE	jsoX0g	0.0037872	0.83	288649	URATE	TRUE	reported	textfile	0.0009	8.504e-08	7349	M15500.metal.pos.txt.gz	TRUE	reported	2Hjefc	2	TRUE	0.0038556	28.4367
rs724752	T	C	T	C	0.0043	0.006719	0.3696	0.3777	FALSE	FALSE	FALSE	jsoX0g	0.0040927	0.1007	288649	URATE	TRUE	reported	textfile	0.0009	2.65e-06	7349	M15500.metal.pos.txt.gz	TRUE	reported	2Hjefc	2	TRUE	0.00309654	22.8209
rs7355681	A	G	A	G	0.0041	0.00352	0.5872	0.5919	FALSE	FALSE	FALSE	jsoX0g	0.0039005	0.3668	288649	URATE	TRUE	reported	textfile	0.0009	4.91e-06	7349	M15500.metal.pos.txt.gz	TRUE	reported	2Hjefc	2	TRUE	0.00281598	20.7474
rs7461025	T	C	T	C	0.0043	0.002967	0.5871	0.6008	FALSE	FALSE	FALSE	jsoX0g	0.0043155	0.4918	288649	URATE	TRUE	reported	textfile	0.0009	2.703e-06	7349	M15500.metal.pos.txt.gz	TRUE	reported	2Hjefc	2	TRUE	0.00309654	22.8209
rs7604464	A	G	A	G	0.0152	0.019021	0.9726	0.9664	FALSE	FALSE	FALSE	jsoX0g	0.011265	0.09132	288649	URATE	TRUE	reported	textfile	0.0034	5.865e-06	7349	M15500.metal.pos.txt.gz	TRUE	reported	2Hjefc	2	TRUE	0.0027122	19.9807
rs7632967	A	G	A	G	-0.0043	0.002558	0.5465	0.5494	FALSE	FALSE	FALSE	jsoX0g	0.0038525	0.5067	288649	URATE	TRUE	reported	textfile	0.0009	1.731e-06	7349	M15500.metal.pos.txt.gz	TRUE	reported	2Hjefc	2	TRUE	0.00309654	22.8209
rs7662505	A	T	A	T	-0.004	0.003673	0.4045	0.3992	FALSE	TRUE	FALSE	jsoX0g	0.0038753	0.3433	288649	URATE	TRUE	reported	textfile	0.0009	9.984e-06	7349	M15500.metal.pos.txt.gz	TRUE	reported	2Hjefc	2	TRUE	0.00268066	19.7477
rs7686890	T	C	T	C	0.004	-0.005079	0.3938	0.3929	FALSE	FALSE	FALSE	jsoX0g	0.0039228	0.1954	288649	URATE	TRUE	reported	textfile	0.0009	7.99e-06	7349	M15500.metal.pos.txt.gz	TRUE	reported	2Hjefc	2	TRUE	0.00268066	19.7477
rs769809	A	G	A	G	0.0046	-0.006698	0.5723	0.5742	FALSE	FALSE	FALSE	jsoX0g	0.003852	0.08205	288649	URATE	TRUE	reported	textfile	0.0009	3.496e-07	7349	M15500.metal.pos.txt.gz	TRUE	reported	2Hjefc	2	TRUE	0.0035421	26.1163
rs7732790	A	C	A	C	-0.0042	0.000884	0.59	0.5501	FALSE	FALSE	FALSE	jsoX0g	0.0039123	0.8213	288649	URATE	TRUE	reported	textfile	0.0009	3.715e-06	7349	M15500.metal.pos.txt.gz	TRUE	reported	2Hjefc	2	TRUE	0.00295461	21.7719
rs7760148	A	G	A	G	-0.0042	0.002097	0.3554	0.3579	FALSE	FALSE	FALSE	jsoX0g	0.003994	0.5995	288649	URATE	TRUE	reported	textfile	0.0009	3.394e-06	7349	M15500.metal.pos.txt.gz	TRUE	reported	2Hjefc	2	TRUE	0.00295461	21.7719
rs7799978	A	G	A	G	0.0072	0.003043	0.8174	0.8029	FALSE	FALSE	FALSE	jsoX0g	0.0048017	0.5262	288649	URATE	TRUE	reported	textfile	0.0016	4.537e-06	7349	M15500.metal.pos.txt.gz	TRUE	reported	2Hjefc	2	TRUE	0.00274791	20.2445
rs7837480	A	G	A	G	-0.004	-0.003218	0.4784	0.4865	FALSE	FALSE	FALSE	jsoX0g	0.0038372	0.4016	288649	URATE	TRUE	reported	textfile	0.0009	9.303e-06	7349	M15500.metal.pos.txt.gz	TRUE	reported	2Hjefc	2	TRUE	0.00268066	19.7477
rs7929841	T	C	T	C	0.0043	0.000541	0.6502	0.6553	FALSE	FALSE	FALSE	jsoX0g	0.0040202	0.8929	288649	URATE	TRUE	reported	textfile	0.0009	2.103e-06	7349	M15500.metal.pos.txt.gz	TRUE	reported	2Hjefc	2	TRUE	0.00309654	22.8209
rs7940551	T	C	T	C	-0.004	0.00163	0.4352	0.427	FALSE	FALSE	FALSE	jsoX0g	0.0039085	0.6767	288649	URATE	TRUE	reported	textfile	0.0009	8.332e-06	7349	M15500.metal.pos.txt.gz	TRUE	reported	2Hjefc	2	TRUE	0.00268066	19.7477
rs7991989	T	C	T	C	0.0041	0.001358	0.6115	0.6005	FALSE	FALSE	FALSE	jsoX0g	0.0038888	0.7269	288649	URATE	TRUE	reported	textfile	0.0009	4.3e-06	7349	M15500.metal.pos.txt.gz	TRUE	reported	2Hjefc	2	TRUE	0.00281598	20.7474
rs8043243	T	C	T	C	-0.004	0.000916	0.3641	0.3735	FALSE	FALSE	FALSE	jsoX0g	0.0040957	0.823	288649	URATE	TRUE	reported	textfile	0.0009	8.406e-06	7349	M15500.metal.pos.txt.gz	TRUE	reported	2Hjefc	2	TRUE	0.00268066	19.7477
rs8099879	A	C	A	C	0.005	-0.001658	0.383	0.3554	FALSE	FALSE	FALSE	jsoX0g	0.0057856	0.7744	288649	URATE	TRUE	reported	textfile	0.001	5.733e-07	5590	M15500.metal.pos.txt.gz	TRUE	reported	2Hjefc	2	TRUE	0.00445236	24.9911
rs8127674	A	G	A	G	-0.0041	-0.002829	0.59	0.5897	FALSE	FALSE	FALSE	jsoX0g	0.0039509	0.474	288649	URATE	TRUE	reported	textfile	0.0009	5.851e-06	7349	M15500.metal.pos.txt.gz	TRUE	reported	2Hjefc	2	TRUE	0.00281598	20.7474
rs8134847	T	C	T	C	0.0041	-0.002412	0.397	0.384	FALSE	FALSE	FALSE	jsoX0g	0.0039487	0.5413	288649	URATE	TRUE	reported	textfile	0.0009	8.375e-06	7349	M15500.metal.pos.txt.gz	TRUE	reported	2Hjefc	2	TRUE	0.00281598	20.7474
rs8179836	C	G	C	G	0.0048	-0.000944	0.6288	0.6314	FALSE	TRUE	FALSE	jsoX0g	0.0039265	0.81	288649	URATE	TRUE	reported	textfile	0.0009	1.488e-07	7349	M15500.metal.pos.txt.gz	TRUE	reported	2Hjefc	2	TRUE	0.0038556	28.4367
rs844016	T	C	T	C	0.0047	-0.004879	0.5766	0.5714	FALSE	FALSE	FALSE	jsoX0g	0.0039026	0.2112	288649	URATE	TRUE	reported	textfile	0.0009	2.218e-07	7349	M15500.metal.pos.txt.gz	TRUE	reported	2Hjefc	2	TRUE	0.00369721	27.2642
rs865488	T	C	T	C	-0.0041	0.001697	0.6815	0.6805	FALSE	FALSE	FALSE	jsoX0g	0.0041213	0.6805	288649	URATE	TRUE	reported	textfile	0.0009	6.648e-06	7349	M15500.metal.pos.txt.gz	TRUE	reported	2Hjefc	2	TRUE	0.00281598	20.7474
rs879067	T	C	T	C	0.004	-9.3e-05	0.4361	0.436	FALSE	FALSE	FALSE	jsoX0g	0.004084	0.9818	288649	URATE	TRUE	reported	textfile	0.0009	7.542e-06	7349	M15500.metal.pos.txt.gz	TRUE	reported	2Hjefc	2	TRUE	0.00268066	19.7477
rs899584	T	C	T	C	-0.0047	0.003324	0.356	0.352	FALSE	FALSE	FALSE	jsoX0g	0.0039815	0.4038	288649	URATE	TRUE	reported	textfile	0.0009	2.885e-07	7349	M15500.metal.pos.txt.gz	TRUE	reported	2Hjefc	2	TRUE	0.00369721	27.2642
rs923075	T	C	T	C	-0.0041	-0.001927	0.6135	0.6158	FALSE	FALSE	FALSE	jsoX0g	0.0039321	0.6242	288649	URATE	TRUE	reported	textfile	0.0009	4.814e-06	7349	M15500.metal.pos.txt.gz	TRUE	reported	2Hjefc	2	TRUE	0.00281598	20.7474
rs9313491	C	G	C	G	0.0047	4.9e-05	0.643	0.6288	FALSE	TRUE	FALSE	jsoX0g	0.0039409	0.99	288649	URATE	TRUE	reported	textfile	0.0009	6.09e-07	7349	M15500.metal.pos.txt.gz	TRUE	reported	2Hjefc	2	TRUE	0.00369721	27.2642
rs9383693	T	C	T	C	-0.0042	0.006079	0.5534	0.5532	FALSE	FALSE	FALSE	jsoX0g	0.0038286	0.1123	288649	URATE	TRUE	reported	textfile	0.0009	3.573e-06	7349	M15500.metal.pos.txt.gz	TRUE	reported	2Hjefc	2	TRUE	0.00295461	21.7719
rs9419445	T	C	T	C	0.0042	-0.000928	0.5296	0.5273	FALSE	FALSE	FALSE	jsoX0g	0.0038758	0.8109	288649	URATE	TRUE	reported	textfile	0.0009	3.457e-06	7349	M15500.metal.pos.txt.gz	TRUE	reported	2Hjefc	2	TRUE	0.00295461	21.7719
rs9530362	T	C	T	C	-0.0044	-0.003199	0.5726	0.5479	FALSE	FALSE	FALSE	jsoX0g	0.00387	0.4085	288649	URATE	TRUE	reported	textfile	0.0009	1.168e-06	7349	M15500.metal.pos.txt.gz	TRUE	reported	2Hjefc	2	TRUE	0.00324177	23.8947
rs9557806	A	G	A	G	-0.0042	-0.000852	0.5506	0.5613	FALSE	FALSE	FALSE	jsoX0g	0.0038965	0.8269	288649	URATE	TRUE	reported	textfile	0.0009	2.396e-06	7349	M15500.metal.pos.txt.gz	TRUE	reported	2Hjefc	2	TRUE	0.00295461	21.7719
rs9613019	T	C	T	C	-0.0041	0.002812	0.4063	0.3981	FALSE	FALSE	FALSE	jsoX0g	0.0039449	0.4759	288649	URATE	TRUE	reported	textfile	0.0009	7.419e-06	7349	M15500.metal.pos.txt.gz	TRUE	reported	2Hjefc	2	TRUE	0.00281598	20.7474
rs968103	T	C	T	C	0.0043	-0.004898	0.4463	0.4622	FALSE	FALSE	FALSE	jsoX0g	0.0039277	0.2124	288649	URATE	TRUE	reported	textfile	0.0009	1.495e-06	7349	M15500.metal.pos.txt.gz	TRUE	reported	2Hjefc	2	TRUE	0.00309654	22.8209
rs977041	A	G	A	G	0.0044	0.004183	0.4355	0.4387	FALSE	FALSE	FALSE	jsoX0g	0.0039414	0.2886	288649	URATE	TRUE	reported	textfile	0.0009	1.269e-06	7349	M15500.metal.pos.txt.gz	TRUE	reported	2Hjefc	2	TRUE	0.00324177	23.8947
rs9784110	T	C	T	C	-0.0042	0.001923	0.6096	0.6122	FALSE	FALSE	FALSE	jsoX0g	0.0038773	0.6199	288649	URATE	TRUE	reported	textfile	0.0009	3.972e-06	7349	M15500.metal.pos.txt.gz	TRUE	reported	2Hjefc	2	TRUE	0.00295461	21.7719
rs9819702	T	C	T	C	-0.0042	0.000885	0.3613	0.3668	FALSE	FALSE	FALSE	jsoX0g	0.0040125	0.8254	288649	URATE	TRUE	reported	textfile	0.0009	5.179e-06	7349	M15500.metal.pos.txt.gz	TRUE	reported	2Hjefc	2	TRUE	0.00295461	21.7719
rs9838540	A	C	A	C	0.0047	0.010227	0.6102	0.6125	FALSE	FALSE	FALSE	jsoX0g	0.003897	0.008685	288649	URATE	TRUE	reported	textfile	0.0009	1.795e-07	7349	M15500.metal.pos.txt.gz	TRUE	reported	2Hjefc	2	TRUE	0.00369721	27.2642
rs9842133	T	C	T	C	0.0064	-0.000398	0.6649	0.6755	FALSE	FALSE	FALSE	jsoX0g	0.0040944	0.9226	288649	URATE	TRUE	reported	textfile	0.0009	4.2e-12	7349	M15500.metal.pos.txt.gz	TRUE	reported	2Hjefc	2	TRUE	0.0068339	50.5541
rs9863328	T	C	T	C	0.004	-0.0063	0.433	0.4312	FALSE	FALSE	FALSE	jsoX0g	0.0038996	0.1062	288649	URATE	TRUE	reported	textfile	0.0009	9.083e-06	7349	M15500.metal.pos.txt.gz	TRUE	reported	2Hjefc	2	TRUE	0.00268066	19.7477
rs9880736	A	C	A	C	-0.0044	-0.009203	0.5431	0.5349	FALSE	FALSE	FALSE	jsoX0g	0.0039552	0.01997	288649	URATE	TRUE	reported	textfile	0.0009	1.51e-06	7349	M15500.metal.pos.txt.gz	TRUE	reported	2Hjefc	2	TRUE	0.00324177	23.8947
rs989681	T	C	T	C	0.0041	-0.001853	0.5177	0.4969	FALSE	FALSE	FALSE	jsoX0g	0.0038615	0.6313	288649	URATE	TRUE	reported	textfile	0.0009	7.363e-06	7349	M15500.metal.pos.txt.gz	TRUE	reported	2Hjefc	2	TRUE	0.00281598	20.7474
rs9942113	A	C	A	C	-0.0049	-0.001138	0.3764	0.3713	FALSE	FALSE	FALSE	jsoX0g	0.0039294	0.7722	288649	URATE	TRUE	reported	textfile	0.0009	5.999e-08	7349	M15500.metal.pos.txt.gz	TRUE	reported	2Hjefc	2	TRUE	0.00401727	29.6339
rs9947578	A	G	A	G	0.0043	0.000888	0.5631	0.5638	FALSE	FALSE	FALSE	jsoX0g	0.0042338	0.8339	288649	URATE	TRUE	reported	textfile	0.0009	3.942e-06	7349	M15500.metal.pos.txt.gz	TRUE	reported	2Hjefc	2	TRUE	0.00309654	22.8209
rs9960949	A	G	A	G	-0.0042	-0.001187	0.4788	0.4878	FALSE	FALSE	FALSE	jsoX0g	0.0039329	0.7629	288649	URATE	TRUE	reported	textfile	0.0009	8.83e-06	7349	M15500.metal.pos.txt.gz	TRUE	reported	2Hjefc	2	TRUE	0.00295461	21.7719
rs996408	T	C	T	C	-0.0046	-0.003217	0.5159	0.5222	FALSE	FALSE	FALSE	jsoX0g	0.0039539	0.4159	288649	URATE	TRUE	reported	textfile	0.0009	3.667e-07	7349	M15500.metal.pos.txt.gz	TRUE	reported	2Hjefc	2	TRUE	0.0035421	26.1163
rs9997562	T	C	T	C	0.0043	-0.005664	0.5196	0.5146	FALSE	FALSE	FALSE	jsoX0g	0.003805	0.1366	288649	URATE	TRUE	reported	textfile	0.0009	1.859e-06	7349	M15500.metal.pos.txt.gz	TRUE	reported	2Hjefc	2	TRUE	0.00309654	22.8209
N-acetylornithine
rs10175626	A	G	A	G	-0.0305	-0.010183	0.8013	0.8003	FALSE	FALSE	FALSE	fGFfBV	0.0047514	0.0321	288649	URATE	TRUE	reported	textfile	0.0051	1.884e-09	7574	M15630.metal.pos.txt.gz	TRUE	reported	vWInko	2	TRUE	0.00469989	35.7556
rs10732645	T	C	T	C	0.0369	0.005264	0.0603	0.0383	FALSE	FALSE	FALSE	fGFfBV	0.0112987	0.6413	288649	URATE	TRUE	reported	textfile	0.0084	1.209e-05	7574	M15630.metal.pos.txt.gz	TRUE	reported	vWInko	2	TRUE	0.00254135	19.2921
rs10887941	A	G	A	G	-0.0316	0.001478	0.1172	0.1897	FALSE	FALSE	FALSE	fGFfBV	0.0052102	0.7767	288649	URATE	TRUE	reported	textfile	0.0073	1.506e-05	7574	M15630.metal.pos.txt.gz	TRUE	reported	vWInko	2	TRUE	0.00246791	18.7333
rs11617411	A	G	A	G	0.0275	-0.001455	0.8761	0.8284	FALSE	FALSE	FALSE	fGFfBV	0.0056311	0.7962	288649	URATE	TRUE	reported	textfile	0.0064	1.919e-05	7574	M15630.metal.pos.txt.gz	TRUE	reported	vWInko	2	TRUE	0.00243177	18.4583
rs11885217	A	G	A	G	0.1518	0.015474	0.7254	0.6934	FALSE	FALSE	FALSE	fGFfBV	0.0042349	0.0002583	288649	URATE	TRUE	reported	textfile	0.0042	1e-200	7574	M15630.metal.pos.txt.gz	TRUE	reported	vWInko	2	TRUE	0.147101	1305.96
rs12649934	A	G	A	G	-0.0188	0.001587	0.7072	0.7046	FALSE	FALSE	FALSE	fGFfBV	0.0042727	0.7103	288649	URATE	TRUE	reported	textfile	0.0043	1.122e-05	7574	M15630.metal.pos.txt.gz	TRUE	reported	vWInko	2	TRUE	0.00251744	19.1101
rs13415017	T	C	T	C	0.034	0.003154	0.69	0.7165	FALSE	FALSE	FALSE	fGFfBV	0.0067853	0.6421	288649	URATE	TRUE	reported	textfile	0.006	1.456e-08	7574	M15630.metal.pos.txt.gz	TRUE	reported	vWInko	2	TRUE	0.00422175	32.1026
rs13427736	A	C	A	C	-0.0328	0.008145	0.0753	0.0748	FALSE	FALSE	FALSE	fGFfBV	0.0078178	0.2975	288649	URATE	TRUE	reported	textfile	0.0076	1.403e-05	7574	M15630.metal.pos.txt.gz	TRUE	reported	vWInko	2	TRUE	0.00245317	18.6211
rs1472473	T	C	T	C	-0.0189	0.002886	0.2543	0.2637	FALSE	FALSE	FALSE	fGFfBV	0.0043084	0.503	288649	URATE	TRUE	reported	textfile	0.0043	1.414e-05	7574	M15630.metal.pos.txt.gz	TRUE	reported	vWInko	2	TRUE	0.00254422	19.314
rs15612	T	C	T	C	0.0187	-0.001069	0.3004	0.3	FALSE	FALSE	FALSE	fGFfBV	0.0043108	0.8041	288649	URATE	TRUE	reported	textfile	0.0044	1.674e-05	7574	M15630.metal.pos.txt.gz	TRUE	reported	vWInko	2	TRUE	0.00237913	18.0577
rs16823859	A	G	A	G	0.0257	0.001393	0.8668	0.8509	FALSE	FALSE	FALSE	fGFfBV	0.0057343	0.808	288649	URATE	TRUE	reported	textfile	0.0059	1.479e-05	7574	M15630.metal.pos.txt.gz	TRUE	reported	vWInko	2	TRUE	0.00249891	18.9691
rs16950622	A	C	A	C	-0.0385	-0.011056	0.062	0.0334	FALSE	FALSE	FALSE	fGFfBV	0.0110459	0.3169	288649	URATE	TRUE	reported	textfile	0.0087	1.04e-05	7574	M15630.metal.pos.txt.gz	TRUE	reported	vWInko	2	TRUE	0.00257891	19.578
rs2268365	T	C	T	C	0.0289	0.007314	0.8731	0.8667	FALSE	FALSE	FALSE	fGFfBV	0.005718	0.2009	288649	URATE	TRUE	reported	textfile	0.0059	1.108e-06	7574	M15630.metal.pos.txt.gz	TRUE	reported	vWInko	2	TRUE	0.00315786	23.9871
rs4431911	T	C	T	C	-0.0183	0.000578	0.594	0.602	FALSE	FALSE	FALSE	fGFfBV	0.0039144	0.8827	288649	URATE	TRUE	reported	textfile	0.0042	1.198e-05	7574	M15630.metal.pos.txt.gz	TRUE	reported	vWInko	2	TRUE	0.00250029	18.9797
rs4593503	T	C	T	C	0.0262	0.003439	0.1143	0.1247	FALSE	FALSE	FALSE	fGFfBV	0.0059156	0.561	288649	URATE	TRUE	reported	textfile	0.006	1.249e-05	7574	M15630.metal.pos.txt.gz	TRUE	reported	vWInko	2	TRUE	0.00251121	19.0627
rs4671125	A	C	A	C	0.0188	-0.011619	0.5802	0.5717	FALSE	FALSE	FALSE	fGFfBV	0.0039173	0.003017	288649	URATE	TRUE	reported	textfile	0.0043	1.022e-05	7574	M15630.metal.pos.txt.gz	TRUE	reported	vWInko	2	TRUE	0.00251744	19.1101
rs6817090	T	C	T	C	0.023	-0.005468	0.8347	0.841	FALSE	FALSE	FALSE	fGFfBV	0.005364	0.308	288649	URATE	TRUE	reported	textfile	0.0052	1.013e-05	7574	M15630.metal.pos.txt.gz	TRUE	reported	vWInko	2	TRUE	0.00257634	19.5584
rs6836758	A	G	A	G	-0.0184	0.004819	0.3079	0.3021	FALSE	FALSE	FALSE	fGFfBV	0.0041151	0.2416	288649	URATE	TRUE	reported	textfile	0.0043	1.496e-05	7574	M15630.metal.pos.txt.gz	TRUE	reported	vWInko	2	TRUE	0.00241171	18.3056
rs7309949	A	G	A	G	-0.132	0.01954	0.0184	0.0199	FALSE	FALSE	FALSE	fGFfBV	0.0169449	0.2488	288649	URATE	TRUE	reported	textfile	0.0277	1.933e-06	7574	M15630.metal.pos.txt.gz	TRUE	reported	vWInko	2	TRUE	0.00298925	22.7025
rs7525711	A	G	A	G	-0.0186	-0.007323	0.7081	0.7074	FALSE	FALSE	FALSE	fGFfBV	0.0042111	0.08204	288649	URATE	TRUE	reported	textfile	0.0043	1.594e-05	7574	M15630.metal.pos.txt.gz	TRUE	reported	vWInko	2	TRUE	0.00246429	18.7057
rs7557275	A	G	A	G	-0.0362	0.002076	0.3196	0.3084	FALSE	FALSE	FALSE	fGFfBV	0.0041349	0.6157	288649	URATE	TRUE	reported	textfile	0.0083	1.282e-05	7574	M15630.metal.pos.txt.gz	TRUE	reported	vWInko	2	TRUE	0.00250522	19.0172
rs7594485	T	C	T	C	-0.1043	-0.010255	0.285	0.2828	FALSE	FALSE	FALSE	fGFfBV	0.0043148	0.01747	288649	URATE	TRUE	reported	textfile	0.0043	1.03e-132	7574	M15630.metal.pos.txt.gz	TRUE	reported	vWInko	2	TRUE	0.0720803	588.189
rs869927	A	G	A	G	-0.0522	-0.00162	0.1385	0.1475	FALSE	FALSE	FALSE	fGFfBV	0.0056502	0.7743	288649	URATE	TRUE	reported	textfile	0.0059	1.035e-18	7574	M15630.metal.pos.txt.gz	TRUE	reported	vWInko	2	TRUE	0.0102293	78.2568
rs9531784	T	C	T	C	-0.0216	-0.009854	0.7876	0.7755	FALSE	FALSE	FALSE	fGFfBV	0.0048282	0.04125	288649	URATE	TRUE	reported	textfile	0.005	1.485e-05	7574	M15630.metal.pos.txt.gz	TRUE	reported	vWInko	2	TRUE	0.00245795	18.6575
rs9610113	A	G	A	G	-0.0208	-0.006584	0.3153	0.3187	FALSE	FALSE	FALSE	fGFfBV	0.004231	0.1197	288649	URATE	TRUE	reported	textfile	0.0043	1.25e-06	7574	M15630.metal.pos.txt.gz	TRUE	reported	vWInko	2	TRUE	0.00307982	23.3924
3-methyl-2-oxovalerate
rs10082580	A	T	A	T	-0.0259	0.014386	0.0409	0.0445	FALSE	TRUE	FALSE	O5A38c	0.009367	0.1246	288649	URATE	TRUE	reported	textfile	0.005	1.876e-07	7331	M15676.metal.pos.txt.gz	TRUE	reported	SAUgzh	2	TRUE	0.00364678	26.8251
rs10508868	A	G	A	G	0.0118	0.002712	0.8446	0.8446	FALSE	FALSE	FALSE	O5A38c	0.0056468	0.631	288649	URATE	TRUE	reported	textfile	0.0025	1.642e-06	7331	M15676.metal.pos.txt.gz	TRUE	reported	SAUgzh	2	TRUE	0.00302972	22.2723
rs10520795	T	C	T	C	-0.0842	-0.003894	0.0131	0.0205	FALSE	FALSE	FALSE	O5A38c	0.0155552	0.8023	288649	URATE	TRUE	reported	textfile	0.0189	8.271e-06	1765	M15676.metal.pos.txt.gz	TRUE	reported	SAUgzh	2	TRUE	0.0111199	19.8248
rs11084396	T	C	T	C	-0.011	4.2e-05	0.544	0.5557	FALSE	FALSE	FALSE	O5A38c	0.004394	0.9925	288649	URATE	TRUE	reported	textfile	0.002	3.798e-08	5566	M15676.metal.pos.txt.gz	TRUE	reported	SAUgzh	2	TRUE	0.00540541	30.2391
rs11563662	A	G	A	G	0.0657	-0.008298	0.0136	0.0141	FALSE	FALSE	FALSE	O5A38c	0.0191531	0.6648	288649	URATE	TRUE	reported	textfile	0.0139	2.277e-06	1765	M15676.metal.pos.txt.gz	TRUE	reported	SAUgzh	2	TRUE	0.0124995	22.3156
rs11615860	A	G	A	G	-0.009	0.01021	0.3917	0.379	FALSE	FALSE	FALSE	O5A38c	0.0039034	0.008905	288649	URATE	TRUE	reported	textfile	0.0017	1.335e-07	7331	M15676.metal.pos.txt.gz	TRUE	reported	SAUgzh	2	TRUE	0.00380861	28.02
rs11954603	T	C	T	C	0.0306	0.004784	0.9767	0.9762	FALSE	FALSE	FALSE	O5A38c	0.0129689	0.7122	288649	URATE	TRUE	reported	textfile	0.0067	4.827e-06	7331	M15676.metal.pos.txt.gz	TRUE	reported	SAUgzh	2	TRUE	0.00283724	20.8533
rs1196687	T	C	T	C	0.0078	-0.007667	0.6211	0.6228	FALSE	FALSE	FALSE	O5A38c	0.0040201	0.0565	288649	URATE	TRUE	reported	textfile	0.0017	5.818e-06	7331	M15676.metal.pos.txt.gz	TRUE	reported	SAUgzh	2	TRUE	0.00286341	21.0462
rs12220364	A	G	A	G	-0.0077	5.1e-05	0.4107	0.419	FALSE	FALSE	FALSE	O5A38c	0.0039156	0.9897	288649	URATE	TRUE	reported	textfile	0.0017	8.34e-06	7331	M15676.metal.pos.txt.gz	TRUE	reported	SAUgzh	2	TRUE	0.00279066	20.51
rs12455580	T	C	T	C	0.0117	-0.001654	0.3104	0.3821	FALSE	FALSE	FALSE	O5A38c	0.0039576	0.676	288649	URATE	TRUE	reported	textfile	0.0023	4.39e-07	7331	M15676.metal.pos.txt.gz	TRUE	reported	SAUgzh	2	TRUE	0.00351741	25.8701
rs12616616	A	G	A	G	0.0079	-0.004158	0.5527	0.5599	FALSE	FALSE	FALSE	O5A38c	0.0039388	0.2912	288649	URATE	TRUE	reported	textfile	0.0017	3.825e-06	7331	M15676.metal.pos.txt.gz	TRUE	reported	SAUgzh	2	TRUE	0.00293708	21.5893
rs16870228	A	G	A	G	0.0129	-0.002992	0.1456	0.1451	FALSE	FALSE	FALSE	O5A38c	0.0054799	0.585	288649	URATE	TRUE	reported	textfile	0.0025	3.225e-07	7331	M15676.metal.pos.txt.gz	TRUE	reported	SAUgzh	2	TRUE	0.00361878	26.6183
rs17329328	T	C	T	C	0.0081	-0.001164	0.4292	0.4339	FALSE	FALSE	FALSE	O5A38c	0.0038487	0.7623	288649	URATE	TRUE	reported	textfile	0.0017	3.494e-06	7331	M15676.metal.pos.txt.gz	TRUE	reported	SAUgzh	2	TRUE	0.00308721	22.6962
rs1902781	T	G	T	G	0.0076	0.002733	0.4272	0.4392	FALSE	FALSE	FALSE	O5A38c	0.0037984	0.4718	288649	URATE	TRUE	reported	textfile	0.0017	6.707e-06	7331	M15676.metal.pos.txt.gz	TRUE	reported	SAUgzh	2	TRUE	0.00271884	19.9807
rs219908	T	C	T	C	-0.0076	0.00661	0.407	0.4049	FALSE	FALSE	FALSE	O5A38c	0.003849	0.08593	288649	URATE	TRUE	reported	textfile	0.0017	8.791e-06	7331	M15676.metal.pos.txt.gz	TRUE	reported	SAUgzh	2	TRUE	0.00271884	19.9807
rs2404519	A	G	A	G	0.0117	-0.006841	0.1587	0.1825	FALSE	FALSE	FALSE	O5A38c	0.0049923	0.1706	288649	URATE	TRUE	reported	textfile	0.0024	1.596e-06	7331	M15676.metal.pos.txt.gz	TRUE	reported	SAUgzh	2	TRUE	0.00323132	23.7591
rs2825115	T	C	T	C	0.009	-0.005344	0.568	0.5523	FALSE	FALSE	FALSE	O5A38c	0.0038277	0.1627	288649	URATE	TRUE	reported	textfile	0.002	6.795e-06	5566	M15676.metal.pos.txt.gz	TRUE	reported	SAUgzh	2	TRUE	0.00362497	20.2427
rs429946	T	C	T	C	0.0178	-0.020375	0.0602	0.0673	FALSE	FALSE	FALSE	O5A38c	0.0077928	0.008935	288649	URATE	TRUE	reported	textfile	0.004	8.06e-06	7331	M15676.metal.pos.txt.gz	TRUE	reported	SAUgzh	2	TRUE	0.00269392	19.7971
rs4570993	T	C	T	C	0.0081	-0.005574	0.5322	0.5482	FALSE	FALSE	FALSE	O5A38c	0.0039746	0.1608	288649	URATE	TRUE	reported	textfile	0.0017	2.425e-06	7331	M15676.metal.pos.txt.gz	TRUE	reported	SAUgzh	2	TRUE	0.00308721	22.6962
rs6846111	T	C	T	C	-0.012	0.005262	0.1508	0.1525	FALSE	FALSE	FALSE	O5A38c	0.0053022	0.321	288649	URATE	TRUE	reported	textfile	0.0026	5.463e-06	7331	M15676.metal.pos.txt.gz	TRUE	reported	SAUgzh	2	TRUE	0.00289729	21.296
rs699530	T	G	T	G	-0.008	0.003185	0.5636	0.5623	FALSE	FALSE	FALSE	O5A38c	0.0039115	0.4155	288649	URATE	TRUE	reported	textfile	0.0017	2.782e-06	7331	M15676.metal.pos.txt.gz	TRUE	reported	SAUgzh	2	TRUE	0.00301168	22.1393
rs7006068	T	C	T	C	0.0082	-0.00036	0.6266	0.615	FALSE	FALSE	FALSE	O5A38c	0.0040213	0.9286	288649	URATE	TRUE	reported	textfile	0.0017	2.081e-06	7331	M15676.metal.pos.txt.gz	TRUE	reported	SAUgzh	2	TRUE	0.00316367	23.2601
rs703147	T	C	T	C	0.0081	-0.004908	0.3801	0.3908	FALSE	FALSE	FALSE	O5A38c	0.0039213	0.2107	288649	URATE	TRUE	reported	textfile	0.0017	2.413e-06	7331	M15676.metal.pos.txt.gz	TRUE	reported	SAUgzh	2	TRUE	0.00308721	22.6962
rs7222769	T	C	T	C	0.0141	-0.019666	0.8765	0.8647	FALSE	FALSE	FALSE	O5A38c	0.0056258	0.0004727	288649	URATE	TRUE	reported	textfile	0.003	2.971e-06	7331	M15676.metal.pos.txt.gz	TRUE	reported	SAUgzh	2	TRUE	0.00300418	22.084
rs7310929	T	C	T	C	-0.0077	0.00624	0.6256	0.6301	FALSE	FALSE	FALSE	O5A38c	0.0039922	0.118	288649	URATE	TRUE	reported	textfile	0.0017	9.376e-06	7331	M15676.metal.pos.txt.gz	TRUE	reported	SAUgzh	2	TRUE	0.00279066	20.51
rs7405977	T	C	T	C	-0.0114	-0.008574	0.3918	0.4162	FALSE	FALSE	FALSE	O5A38c	0.0040423	0.03391	288649	URATE	TRUE	reported	textfile	0.0023	1.173e-06	7331	M15676.metal.pos.txt.gz	TRUE	reported	SAUgzh	2	TRUE	0.00333993	24.5604
rs7648992	T	C	T	C	0.0083	0.000228	0.3947	0.4025	FALSE	FALSE	FALSE	O5A38c	0.004123	0.9559	288649	URATE	TRUE	reported	textfile	0.0017	1.531e-06	7331	M15676.metal.pos.txt.gz	TRUE	reported	SAUgzh	2	TRUE	0.00324105	23.8309
rs7761964	T	C	T	C	0.0175	-0.007032	0.6305	0.63	FALSE	FALSE	FALSE	O5A38c	0.003941	0.07438	288649	URATE	TRUE	reported	textfile	0.0033	1.709e-07	1765	M15676.metal.pos.txt.gz	TRUE	reported	SAUgzh	2	TRUE	0.0156833	28.0903
rs7986369	A	C	A	C	-0.008	0.000109	0.3795	0.3931	FALSE	FALSE	FALSE	O5A38c	0.0039058	0.9777	288649	URATE	TRUE	reported	textfile	0.0017	2.971e-06	7331	M15676.metal.pos.txt.gz	TRUE	reported	SAUgzh	2	TRUE	0.00301168	22.1393
rs938391	A	G	A	G	0.0079	0.006814	0.3682	0.3782	FALSE	FALSE	FALSE	O5A38c	0.0039604	0.08532	288649	URATE	TRUE	reported	textfile	0.0018	7.229e-06	7331	M15676.metal.pos.txt.gz	TRUE	reported	SAUgzh	2	TRUE	0.00262063	19.2571
rs963913	A	G	A	G	-0.0076	-0.007576	0.4455	0.4618	FALSE	FALSE	FALSE	O5A38c	0.0038428	0.04868	288649	URATE	TRUE	reported	textfile	0.0017	9.042e-06	7331	M15676.metal.pos.txt.gz	TRUE	reported	SAUgzh	2	TRUE	0.00271884	19.9807
X-06246
rs10211524	A	G	A	G	-0.014	-0.005651	0.4195	0.4262	FALSE	FALSE	FALSE	77lxle	0.0040893	0.167	288649	URATE	TRUE	reported	textfile	0.0026	5.385e-08	6929	M19364.metal.pos.txt.gz	TRUE	reported	ROdtaS	2	TRUE	0.00416702	28.9857
rs1021452	T	C	T	C	0.014	-0.000443	0.642	0.6388	FALSE	FALSE	FALSE	77lxle	0.0040623	0.9132	288649	URATE	TRUE	reported	textfile	0.0026	7.825e-08	6929	M19364.metal.pos.txt.gz	TRUE	reported	ROdtaS	2	TRUE	0.00416702	28.9857
rs12100123	A	G	A	G	-0.0295	4.4e-05	0.0425	0.0573	FALSE	FALSE	FALSE	77lxle	0.008603	0.9959	288649	URATE	TRUE	reported	textfile	0.0065	5.234e-06	6929	M19364.metal.pos.txt.gz	TRUE	reported	ROdtaS	2	TRUE	0.00296386	20.5917
rs1261411	T	C	T	C	0.0119	0.006706	0.4052	0.4127	FALSE	FALSE	FALSE	77lxle	0.003957	0.09014	288649	URATE	TRUE	reported	textfile	0.0026	3.29e-06	6929	M19364.metal.pos.txt.gz	TRUE	reported	ROdtaS	2	TRUE	0.00301416	20.9422
rs13336260	A	C	A	C	-0.0226	-0.004638	0.828	0.7775	FALSE	FALSE	FALSE	77lxle	0.0050188	0.3554	288649	URATE	TRUE	reported	textfile	0.0045	5.912e-07	6929	M19364.metal.pos.txt.gz	TRUE	reported	ROdtaS	2	TRUE	0.00362696	25.2154
rs2151539	T	C	T	C	-0.0122	0.003955	0.7279	0.7265	FALSE	FALSE	FALSE	77lxle	0.0046193	0.392	288649	URATE	TRUE	reported	textfile	0.0027	4.568e-06	6929	M19364.metal.pos.txt.gz	TRUE	reported	ROdtaS	2	TRUE	0.00293795	20.4111
rs2846556	T	G	T	G	-0.0135	0.000983	0.3337	0.339	FALSE	FALSE	FALSE	77lxle	0.0040937	0.8102	288649	URATE	TRUE	reported	textfile	0.0026	2.026e-07	6929	M19364.metal.pos.txt.gz	TRUE	reported	ROdtaS	2	TRUE	0.00387582	26.9523
rs4128864	T	C	T	C	-0.0405	-0.011211	0.0303	0.0422	FALSE	FALSE	FALSE	77lxle	0.0102215	0.2727	288649	URATE	TRUE	reported	textfile	0.0089	5.002e-06	6929	M19364.metal.pos.txt.gz	TRUE	reported	ROdtaS	2	TRUE	0.00297964	20.7016
rs4280872	A	G	A	G	-0.0269	-0.014014	0.0491	0.0593	FALSE	FALSE	FALSE	77lxle	0.0082928	0.09106	288649	URATE	TRUE	reported	textfile	0.0059	5.484e-06	6929	M19364.metal.pos.txt.gz	TRUE	reported	ROdtaS	2	TRUE	0.00299109	20.7814
rs4332039	A	G	A	G	-0.0153	-0.003384	0.3062	0.2998	FALSE	FALSE	FALSE	77lxle	0.0042795	0.4292	288649	URATE	TRUE	reported	textfile	0.0033	3.338e-06	6929	M19364.metal.pos.txt.gz	TRUE	reported	ROdtaS	2	TRUE	0.00309271	21.4897
rs4472601	A	G	A	G	-0.0122	0.003673	0.3066	0.3107	FALSE	FALSE	FALSE	77lxle	0.0041929	0.381	288649	URATE	TRUE	reported	textfile	0.0028	9.836e-06	6929	M19364.metal.pos.txt.gz	TRUE	reported	ROdtaS	2	TRUE	0.0027324	18.9792
rs505125	C	G	C	G	0.0133	-0.004881	0.7328	0.7325	FALSE	TRUE	FALSE	77lxle	0.0043108	0.2576	288649	URATE	TRUE	reported	textfile	0.0026	5.218e-07	6929	M19364.metal.pos.txt.gz	TRUE	reported	ROdtaS	2	TRUE	0.00376226	26.1596
rs6053126	A	G	A	G	-0.022	-0.000494	0.253	0.3395	FALSE	FALSE	FALSE	77lxle	0.0045704	0.914	288649	URATE	TRUE	reported	textfile	0.004	3.798e-08	5275	M19364.metal.pos.txt.gz	TRUE	reported	ROdtaS	2	TRUE	0.0057019	30.2385
rs6579773	T	C	T	C	-0.0472	-0.017065	0.933	0.943	FALSE	FALSE	FALSE	77lxle	0.0091974	0.06354	288649	URATE	TRUE	reported	textfile	0.0105	6.465e-06	1654	M19364.metal.pos.txt.gz	TRUE	reported	ROdtaS	2	TRUE	0.0120697	20.1827
rs7037931	A	G	A	G	-0.0115	-0.000474	0.3274	0.3308	FALSE	FALSE	FALSE	77lxle	0.0041487	0.909	288649	URATE	TRUE	reported	textfile	0.0026	9.438e-06	6929	M19364.metal.pos.txt.gz	TRUE	reported	ROdtaS	2	TRUE	0.00281549	19.558
rs7415896	A	G	A	G	0.0304	0.003189	0.0488	0.061	FALSE	FALSE	FALSE	77lxle	0.0089212	0.7207	288649	URATE	TRUE	reported	textfile	0.0062	8.774e-07	6929	M19364.metal.pos.txt.gz	TRUE	reported	ROdtaS	2	TRUE	0.00345771	24.0347
rs7864694	A	G	A	G	0.0119	0.007768	0.3364	0.348	FALSE	FALSE	FALSE	77lxle	0.0040766	0.0567	288649	URATE	TRUE	reported	textfile	0.0026	4.038e-06	6929	M19364.metal.pos.txt.gz	TRUE	reported	ROdtaS	2	TRUE	0.00301416	20.9422
rs8071524	A	G	A	G	-0.0119	0.00456	0.3003	0.3001	FALSE	FALSE	FALSE	77lxle	0.0042248	0.2804	288649	URATE	TRUE	reported	textfile	0.0026	4.551e-06	6929	M19364.metal.pos.txt.gz	TRUE	reported	ROdtaS	2	TRUE	0.00301416	20.9422
rs947678	A	C	A	C	-0.0117	-0.008783	0.5736	0.593	FALSE	FALSE	FALSE	77lxle	0.0038661	0.02309	288649	URATE	TRUE	reported	textfile	0.0026	5.032e-06	6929	M19364.metal.pos.txt.gz	TRUE	reported	ROdtaS	2	TRUE	0.00291398	20.2442
alanine
rs10086950	A	C	A	C	-0.008	0.005461	0.3284	0.3212	FALSE	FALSE	FALSE	SSja1q	0.0041189	0.1848	288649	URATE	TRUE	reported	textfile	0.0018	6.466e-06	7344	M32339.metal.pos.txt.gz	TRUE	reported	UQpxmD	2	TRUE	0.00268248	19.7477
rs10211524	A	G	A	G	-0.0104	-0.005651	0.419	0.4262	FALSE	FALSE	FALSE	SSja1q	0.0040893	0.167	288649	URATE	TRUE	reported	textfile	0.0023	7.991e-06	7344	M32339.metal.pos.txt.gz	TRUE	reported	UQpxmD	2	TRUE	0.00277633	20.4406
rs11183620	A	G	A	G	0.0098	0.012633	0.4677	0.4633	FALSE	FALSE	FALSE	SSja1q	0.0038138	0.0009253	288649	URATE	TRUE	reported	textfile	0.0017	1.548e-08	7344	M32339.metal.pos.txt.gz	TRUE	reported	UQpxmD	2	TRUE	0.00450465	33.2228
rs11652554	T	C	T	C	0.0087	0.002181	0.3265	0.3322	FALSE	FALSE	FALSE	SSja1q	0.0046921	0.642	288649	URATE	TRUE	reported	textfile	0.0018	1.521e-06	7344	M32339.metal.pos.txt.gz	TRUE	reported	UQpxmD	2	TRUE	0.00317089	23.3547
rs11704957	A	C	A	C	-0.0231	0.002546	0.0362	0.0399	FALSE	FALSE	FALSE	SSja1q	0.0103925	0.8064	288649	URATE	TRUE	reported	textfile	0.0049	2.846e-06	7344	M32339.metal.pos.txt.gz	TRUE	reported	UQpxmD	2	TRUE	0.00301708	22.2184
rs11893991	A	G	A	G	0.0089	7.5e-05	0.4228	0.4343	FALSE	FALSE	FALSE	SSja1q	0.0040187	0.9851	288649	URATE	TRUE	reported	textfile	0.0018	8.888e-07	7344	M32339.metal.pos.txt.gz	TRUE	reported	UQpxmD	2	TRUE	0.00331787	24.4409
rs1289671	A	G	A	G	-0.0084	-0.002597	0.6005	0.5935	FALSE	FALSE	FALSE	SSja1q	0.0038662	0.5017	288649	URATE	TRUE	reported	textfile	0.0018	1.56e-06	7344	M32339.metal.pos.txt.gz	TRUE	reported	UQpxmD	2	TRUE	0.00295662	21.7718
rs1376492	A	T	A	T	0.009	0.000927	0.6524	0.6565	FALSE	TRUE	FALSE	SSja1q	0.0039845	0.816	288649	URATE	TRUE	reported	textfile	0.0018	3.592e-07	7344	M32339.metal.pos.txt.gz	TRUE	reported	UQpxmD	2	TRUE	0.00339259	24.9932
rs1440327	T	C	T	C	-0.0082	-0.001031	0.4308	0.4386	FALSE	FALSE	FALSE	SSja1q	0.0040715	0.8002	288649	URATE	TRUE	reported	textfile	0.0018	5.996e-06	7344	M32339.metal.pos.txt.gz	TRUE	reported	UQpxmD	2	TRUE	0.00281789	20.7474
rs1566951	T	C	T	C	-0.0082	-0.004031	0.3943	0.3989	FALSE	FALSE	FALSE	SSja1q	0.0041	0.3256	288649	URATE	TRUE	reported	textfile	0.0018	4.524e-06	7344	M32339.metal.pos.txt.gz	TRUE	reported	UQpxmD	2	TRUE	0.00281789	20.7474
rs17106647	T	C	T	C	0.0282	0.011988	0.0296	0.0326	FALSE	FALSE	FALSE	SSja1q	0.011294	0.2885	288649	URATE	TRUE	reported	textfile	0.0057	8.852e-07	7344	M32339.metal.pos.txt.gz	TRUE	reported	UQpxmD	2	TRUE	0.00332178	24.4698
rs17520130	T	C	T	C	-0.0088	7e-06	0.5973	0.579	FALSE	FALSE	FALSE	SSja1q	0.0039019	0.9986	288649	URATE	TRUE	reported	textfile	0.0018	6.849e-07	7344	M32339.metal.pos.txt.gz	TRUE	reported	UQpxmD	2	TRUE	0.00324397	23.8947
rs1850267	T	C	T	C	0.0079	0.002003	0.5685	0.5756	FALSE	FALSE	FALSE	SSja1q	0.0039011	0.6077	288649	URATE	TRUE	reported	textfile	0.0018	9.562e-06	7344	M32339.metal.pos.txt.gz	TRUE	reported	UQpxmD	2	TRUE	0.00261601	19.2571
rs2064272	A	G	A	G	-0.0082	0.005165	0.346	0.3346	FALSE	FALSE	FALSE	SSja1q	0.0040297	0.1999	288649	URATE	TRUE	reported	textfile	0.0018	4.493e-06	7344	M32339.metal.pos.txt.gz	TRUE	reported	UQpxmD	2	TRUE	0.00281789	20.7474
rs211962	T	C	T	C	-0.012	0.001222	0.5372	0.5127	FALSE	FALSE	FALSE	SSja1q	0.0042739	0.7749	288649	URATE	TRUE	reported	textfile	0.0026	5.31e-06	7344	M32339.metal.pos.txt.gz	TRUE	reported	UQpxmD	2	TRUE	0.00289218	21.296
rs2295689	A	G	A	G	-0.009	0.002415	0.578	0.5749	FALSE	FALSE	FALSE	SSja1q	0.0043092	0.5752	288649	URATE	TRUE	reported	textfile	0.002	6.795e-06	5583	M32339.metal.pos.txt.gz	TRUE	reported	UQpxmD	2	TRUE	0.00361397	20.2427
rs2762343	A	G	A	G	0.0077	-0.00207	0.5134	0.502	FALSE	FALSE	FALSE	SSja1q	0.0037984	0.5857	288649	URATE	TRUE	reported	textfile	0.0017	9.63e-06	7344	M32339.metal.pos.txt.gz	TRUE	reported	UQpxmD	2	TRUE	0.00278573	20.51
rs4317609	A	G	A	G	-0.0079	-0.002994	0.3375	0.3232	FALSE	FALSE	FALSE	SSja1q	0.004102	0.4655	288649	URATE	TRUE	reported	textfile	0.0018	7.984e-06	7344	M32339.metal.pos.txt.gz	TRUE	reported	UQpxmD	2	TRUE	0.00261601	19.2571
rs465152	A	G	A	G	-0.0087	-0.002565	0.5429	0.534	FALSE	FALSE	FALSE	SSja1q	0.0038287	0.5028	288649	URATE	TRUE	reported	textfile	0.0017	6.452e-07	7344	M32339.metal.pos.txt.gz	TRUE	reported	UQpxmD	2	TRUE	0.00355355	26.1832
rs485878	A	G	A	G	-0.0081	-0.003569	0.4238	0.4277	FALSE	FALSE	FALSE	SSja1q	0.0038827	0.358	288649	URATE	TRUE	reported	textfile	0.0018	4.67e-06	7344	M32339.metal.pos.txt.gz	TRUE	reported	UQpxmD	2	TRUE	0.00274977	20.2445
rs4980554	A	G	A	G	0.0082	0.004296	0.4561	0.4696	FALSE	FALSE	FALSE	SSja1q	0.003896	0.2701	288649	URATE	TRUE	reported	textfile	0.0017	2.869e-06	7344	M32339.metal.pos.txt.gz	TRUE	reported	UQpxmD	2	TRUE	0.00315808	23.2601
rs6053126	A	G	A	G	-0.014	-0.000494	0.253	0.3395	FALSE	FALSE	FALSE	SSja1q	0.0045704	0.914	288649	URATE	TRUE	reported	textfile	0.003	3.061e-06	5583	M32339.metal.pos.txt.gz	TRUE	reported	UQpxmD	2	TRUE	0.00388557	21.77
rs6461542	A	T	A	T	-0.0079	-0.006611	0.3911	0.3949	FALSE	TRUE	FALSE	SSja1q	0.0038905	0.08928	288649	URATE	TRUE	reported	textfile	0.0018	6.951e-06	7344	M32339.metal.pos.txt.gz	TRUE	reported	UQpxmD	2	TRUE	0.00261601	19.2571
rs6497167	T	G	T	G	0.0079	-0.003271	0.5296	0.537	FALSE	FALSE	FALSE	SSja1q	0.0040905	0.4239	288649	URATE	TRUE	reported	textfile	0.0018	7.639e-06	7344	M32339.metal.pos.txt.gz	TRUE	reported	UQpxmD	2	TRUE	0.00261601	19.2571
rs651158	A	G	A	G	0.0087	-0.001154	0.6393	0.634	FALSE	FALSE	FALSE	SSja1q	0.0040783	0.7772	288649	URATE	TRUE	reported	textfile	0.0018	8.123e-07	7344	M32339.metal.pos.txt.gz	TRUE	reported	UQpxmD	2	TRUE	0.00317089	23.3547
rs6706043	T	G	T	G	-0.0079	-0.007901	0.6182	0.6111	FALSE	FALSE	FALSE	SSja1q	0.0039735	0.04676	288649	URATE	TRUE	reported	textfile	0.0018	7.331e-06	7344	M32339.metal.pos.txt.gz	TRUE	reported	UQpxmD	2	TRUE	0.00261601	19.2571
rs6839120	A	G	A	G	0.0082	-0.001652	0.6771	0.6764	FALSE	FALSE	FALSE	SSja1q	0.0041405	0.6899	288649	URATE	TRUE	reported	textfile	0.0018	4.031e-06	7344	M32339.metal.pos.txt.gz	TRUE	reported	UQpxmD	2	TRUE	0.00281789	20.7474
rs6962350	T	G	T	G	0.008	0.004764	0.417	0.4179	FALSE	FALSE	FALSE	SSja1q	0.0038957	0.2214	288649	URATE	TRUE	reported	textfile	0.0018	5.684e-06	7344	M32339.metal.pos.txt.gz	TRUE	reported	UQpxmD	2	TRUE	0.00268248	19.7477
rs703462	C	G	C	G	0.0093	0.00021	0.3569	0.3605	FALSE	TRUE	FALSE	SSja1q	0.0039592	0.9576	288649	URATE	TRUE	reported	textfile	0.0018	1.056e-07	7344	M32339.metal.pos.txt.gz	TRUE	reported	UQpxmD	2	TRUE	0.0036217	26.6872
rs7712111	A	G	A	G	0.0084	0.000429	0.6383	0.629	FALSE	FALSE	FALSE	SSja1q	0.0039433	0.9135	288649	URATE	TRUE	reported	textfile	0.0018	1.632e-06	7344	M32339.metal.pos.txt.gz	TRUE	reported	UQpxmD	2	TRUE	0.00295662	21.7718
rs7791060	A	G	A	G	-0.0167	-0.015554	0.9237	0.9213	FALSE	FALSE	FALSE	SSja1q	0.0072647	0.03227	288649	URATE	TRUE	reported	textfile	0.0034	6.961e-07	7344	M32339.metal.pos.txt.gz	TRUE	reported	UQpxmD	2	TRUE	0.0032743	24.1189
rs785896	A	G	A	G	0.009	-0.007191	0.563	0.5577	FALSE	FALSE	FALSE	SSja1q	0.0038567	0.06223	288649	URATE	TRUE	reported	textfile	0.002	6.795e-06	5583	M32339.metal.pos.txt.gz	TRUE	reported	UQpxmD	2	TRUE	0.00361397	20.2427
rs890230	T	C	T	C	0.0086	0.000201	0.4592	0.4511	FALSE	FALSE	FALSE	SSja1q	0.0040071	0.9599	288649	URATE	TRUE	reported	textfile	0.0018	1.061e-06	7344	M32339.metal.pos.txt.gz	TRUE	reported	UQpxmD	2	TRUE	0.00309864	22.8209
rs9367164	A	G	A	G	0.0077	0.007541	0.6161	0.6077	FALSE	FALSE	FALSE	SSja1q	0.0039158	0.05414	288649	URATE	TRUE	reported	textfile	0.0017	9.167e-06	7344	M32339.metal.pos.txt.gz	TRUE	reported	UQpxmD	2	TRUE	0.00278573	20.51
rs9582849	A	G	A	G	0.02	-0.001289	0.7575	0.7557	FALSE	FALSE	FALSE	SSja1q	0.0054132	0.8118	288649	URATE	TRUE	reported	textfile	0.0041	1.339e-06	1761	M32339.metal.pos.txt.gz	TRUE	reported	UQpxmD	2	TRUE	0.0133323	23.7683
rs9866434	A	T	A	T	0.008	-0.000594	0.4113	0.4141	FALSE	TRUE	FALSE	SSja1q	0.0039173	0.8794	288649	URATE	TRUE	reported	textfile	0.0018	5.547e-06	7344	M32339.metal.pos.txt.gz	TRUE	reported	UQpxmD	2	TRUE	0.00268248	19.7477
rs9876174	T	C	T	C	0.0117	0.014116	0.8297	0.8271	FALSE	FALSE	FALSE	SSja1q	0.0050315	0.005025	288649	URATE	TRUE	reported	textfile	0.0026	7e-06	7344	M32339.metal.pos.txt.gz	TRUE	reported	UQpxmD	2	TRUE	0.00274977	20.2445
X-02269
rs10844144	A	C	A	C	-0.0464	0.007988	0.8691	0.8619	FALSE	FALSE	FALSE	gnGbGC	0.0056182	0.1551	288649	URATE	TRUE	reported	textfile	0.0097	1.839e-06	7256	M32549.metal.pos.txt.gz	TRUE	reported	iEulkS	2	TRUE	0.0031436	22.8756
rs12248434	T	C	T	C	0.0467	-0.00525	0.8404	0.8418	FALSE	FALSE	FALSE	gnGbGC	0.0052843	0.3205	288649	URATE	TRUE	reported	textfile	0.0089	1.533e-07	7256	M32549.metal.pos.txt.gz	TRUE	reported	iEulkS	2	TRUE	0.00378017	27.5254
rs2187662	A	G	A	G	0.0939	-0.00925	0.0332	0.0383	FALSE	FALSE	FALSE	gnGbGC	0.0103451	0.3712	288649	URATE	TRUE	reported	textfile	0.019	7.611e-07	7256	M32549.metal.pos.txt.gz	TRUE	reported	iEulkS	2	TRUE	0.00335481	24.4177
rs2272861	A	G	A	G	-0.0342	-0.00013	0.7054	0.6922	FALSE	FALSE	FALSE	gnGbGC	0.0042286	0.9755	288649	URATE	TRUE	reported	textfile	0.0074	3.447e-06	7256	M32549.metal.pos.txt.gz	TRUE	reported	iEulkS	2	TRUE	0.00293505	21.3535
rs3736083	T	C	T	C	0.0304	-0.004683	0.5544	0.5478	FALSE	FALSE	FALSE	gnGbGC	0.0040063	0.2425	288649	URATE	TRUE	reported	textfile	0.0066	3.977e-06	7256	M32549.metal.pos.txt.gz	TRUE	reported	iEulkS	2	TRUE	0.00291537	21.2099
X-11521
rs10023223	T	C	T	C	-0.0256	-0.00828	0.8808	0.8739	FALSE	FALSE	FALSE	vsOWBs	0.0057663	0.151	288649	URATE	TRUE	reported	textfile	0.0056	5.583e-06	6753	M32838.metal.pos.txt.gz	TRUE	reported	f2noEF	2	TRUE	0.00308507	20.8918
rs10994294	T	C	T	C	0.0738	-0.011655	0.0651	0.0568	FALSE	FALSE	FALSE	vsOWBs	0.0096536	0.2273	288649	URATE	TRUE	reported	textfile	0.0163	5.797e-06	1307	M32838.metal.pos.txt.gz	TRUE	reported	f2noEF	2	FALSE	0.015442	20.4679
rs11134995	T	C	T	C	0.0177	0.002424	0.3569	0.3577	FALSE	FALSE	FALSE	vsOWBs	0.0040374	0.5483	288649	URATE	TRUE	reported	textfile	0.0038	2.959e-06	6753	M32838.metal.pos.txt.gz	TRUE	reported	f2noEF	2	TRUE	0.0032025	21.6896
rs1171660	A	G	A	G	-0.0189	-0.042302	0.6827	0.6746	FALSE	FALSE	FALSE	vsOWBs	0.00414	1.65e-24	288649	URATE	TRUE	reported	textfile	0.0038	6.892e-07	6753	M32838.metal.pos.txt.gz	TRUE	reported	f2noEF	2	FALSE	0.00364982	24.7302
rs13037679	A	G	A	G	-0.0217	0.001779	0.7782	0.7716	FALSE	FALSE	FALSE	vsOWBs	0.004633	0.701	288649	URATE	TRUE	reported	textfile	0.0047	5.009e-06	6753	M32838.metal.pos.txt.gz	TRUE	reported	f2noEF	2	TRUE	0.00314672	21.3106
rs16833668	A	C	A	C	0.0211	-0.009345	0.3149	0.3174	FALSE	FALSE	FALSE	vsOWBs	0.0040623	0.02143	288649	URATE	TRUE	reported	textfile	0.0038	2.914e-08	6753	M32838.metal.pos.txt.gz	TRUE	reported	f2noEF	2	FALSE	0.00454488	30.8226
rs2234185	T	C	T	C	-0.0169	-0.00402	0.5191	0.5183	FALSE	FALSE	FALSE	vsOWBs	0.0038765	0.2997	288649	URATE	TRUE	reported	textfile	0.0038	9.33e-06	6753	M32838.metal.pos.txt.gz	TRUE	reported	f2noEF	2	TRUE	0.00292038	19.7732
rs3741298	T	C	T	C	-0.044	-0.001694	0.7854	0.7923	FALSE	FALSE	FALSE	vsOWBs	0.0047784	0.7229	288649	URATE	TRUE	reported	textfile	0.0097	6.097e-06	1307	M32838.metal.pos.txt.gz	TRUE	reported	f2noEF	2	TRUE	0.015499	20.5446
rs4733166	T	C	T	C	-0.0198	-0.003388	0.6812	0.6891	FALSE	FALSE	FALSE	vsOWBs	0.0041697	0.4164	288649	URATE	TRUE	reported	textfile	0.0039	2.842e-07	6753	M32838.metal.pos.txt.gz	TRUE	reported	f2noEF	2	TRUE	0.00380233	25.7675
rs662138	C	G	C	G	0.0292	0.004582	0.8314	0.8218	FALSE	TRUE	FALSE	vsOWBs	0.0050745	0.3665	288649	URATE	TRUE	reported	textfile	0.0055	1.398e-07	6753	M32838.metal.pos.txt.gz	TRUE	reported	f2noEF	2	TRUE	0.00415657	28.1781
rs9318132	A	C	A	C	-0.021	-0.005418	0.2664	0.2888	FALSE	FALSE	FALSE	vsOWBs	0.0042598	0.2034	288649	URATE	TRUE	reported	textfile	0.0046	5.266e-06	6753	M32838.metal.pos.txt.gz	TRUE	reported	f2noEF	2	TRUE	0.00307672	20.835
rs981831	T	C	T	C	0.0267	0.015019	0.123	0.1253	FALSE	FALSE	FALSE	vsOWBs	0.0059867	0.01211	288649	URATE	TRUE	reported	textfile	0.0057	2.482e-06	6753	M32838.metal.pos.txt.gz	TRUE	reported	f2noEF	2	TRUE	0.00323867	21.9353
X-12095--N1-methyl-3-pyridone-4-carboxamide
rs11230225	T	C	T	C	0.0366	-0.003075	0.8811	0.8781	FALSE	FALSE	FALSE	QB06Qv	0.0058468	0.599	288649	URATE	TRUE	reported	textfile	0.0082	8.155e-06	1718	M33510.metal.pos.txt.gz	TRUE	reported	WTkqPg	2	TRUE	0.0114632	19.8989
rs12429935	T	C	T	C	-0.0586	-0.02295	0.9468	0.9174	FALSE	FALSE	FALSE	QB06Qv	0.006954	0.0009658	288649	URATE	TRUE	reported	textfile	0.0129	5.308e-06	1718	M33510.metal.pos.txt.gz	TRUE	reported	WTkqPg	2	TRUE	0.0118688	20.6115
rs12795652	A	T	A	T	-0.0203	0.00256	0.8826	0.8924	FALSE	TRUE	FALSE	QB06Qv	0.0061395	0.6767	288649	URATE	TRUE	reported	textfile	0.0044	3.336e-06	7269	M33510.metal.pos.txt.gz	TRUE	reported	WTkqPg	2	TRUE	0.00291973	21.2798
rs12953402	T	C	T	C	0.0165	0.00172	0.1893	0.1924	FALSE	FALSE	FALSE	QB06Qv	0.0049131	0.7263	288649	URATE	TRUE	reported	textfile	0.0035	2.287e-06	7269	M33510.metal.pos.txt.gz	TRUE	reported	WTkqPg	2	TRUE	0.00304811	22.2184
rs13021657	T	C	T	C	-0.0519	-0.003675	0.0179	0.0339	FALSE	FALSE	FALSE	QB06Qv	0.0130246	0.7779	288649	URATE	TRUE	reported	textfile	0.0117	9.427e-06	7269	M33510.metal.pos.txt.gz	TRUE	reported	WTkqPg	2	TRUE	0.00269969	19.6718
rs1421106	T	G	T	G	-0.0236	-0.003182	0.9228	0.9239	FALSE	FALSE	FALSE	QB06Qv	0.0080481	0.6926	288649	URATE	TRUE	reported	textfile	0.0049	1.791e-06	7269	M33510.metal.pos.txt.gz	TRUE	reported	WTkqPg	2	TRUE	0.00318107	23.1906
rs1674726	A	G	A	G	-0.0137	-0.0025	0.3501	0.3705	FALSE	FALSE	FALSE	QB06Qv	0.0039296	0.5247	288649	URATE	TRUE	reported	textfile	0.0028	8.819e-07	7269	M33510.metal.pos.txt.gz	TRUE	reported	WTkqPg	2	TRUE	0.00328263	23.9335
rs16830291	T	G	T	G	-0.0121	0.000675	0.3419	0.338	FALSE	FALSE	FALSE	QB06Qv	0.0040151	0.8664	288649	URATE	TRUE	reported	textfile	0.0027	5.545e-06	7269	M33510.metal.pos.txt.gz	TRUE	reported	WTkqPg	2	TRUE	0.00275531	20.0782
rs16939910	A	T	A	T	-0.0292	0.000472	0.2749	0.2806	FALSE	TRUE	FALSE	QB06Qv	0.0042558	0.9117	288649	URATE	TRUE	reported	textfile	0.0062	2.522e-06	1718	M33510.metal.pos.txt.gz	TRUE	reported	WTkqPg	2	TRUE	0.0127464	22.1552
rs17754631	A	G	A	G	-0.0161	-0.001325	0.7461	0.7387	FALSE	FALSE	FALSE	QB06Qv	0.0044356	0.7652	288649	URATE	TRUE	reported	textfile	0.0034	2.253e-06	7269	M33510.metal.pos.txt.gz	TRUE	reported	WTkqPg	2	TRUE	0.00307526	22.4168
rs2328991	C	G	C	G	0.0204	0.000105	0.1132	0.1177	FALSE	TRUE	FALSE	QB06Qv	0.0060001	0.986	288649	URATE	TRUE	reported	textfile	0.0043	1.875e-06	7269	M33510.metal.pos.txt.gz	TRUE	reported	WTkqPg	2	TRUE	0.00308678	22.5011
rs248670	T	C	T	C	0.0122	0.00166	0.6181	0.6062	FALSE	FALSE	FALSE	QB06Qv	0.0039881	0.6772	288649	URATE	TRUE	reported	textfile	0.0027	4.777e-06	7269	M33510.metal.pos.txt.gz	TRUE	reported	WTkqPg	2	TRUE	0.00280091	20.4114
rs303031	A	G	A	G	-0.0125	-0.001388	0.5388	0.5404	FALSE	FALSE	FALSE	QB06Qv	0.0039018	0.722	288649	URATE	TRUE	reported	textfile	0.0026	1.724e-06	7269	M33510.metal.pos.txt.gz	TRUE	reported	WTkqPg	2	TRUE	0.00316971	23.1075
rs3783853	A	G	A	G	0.0124	0.005762	0.4188	0.4221	FALSE	FALSE	FALSE	QB06Qv	0.0039194	0.1415	288649	URATE	TRUE	reported	textfile	0.0027	3.274e-06	7269	M33510.metal.pos.txt.gz	TRUE	reported	WTkqPg	2	TRUE	0.00289323	21.0861
rs4073619	T	G	T	G	-0.0119	-0.009986	0.5405	0.5284	FALSE	FALSE	FALSE	QB06Qv	0.0038351	0.009223	288649	URATE	TRUE	reported	textfile	0.0026	6.828e-06	7269	M33510.metal.pos.txt.gz	TRUE	reported	WTkqPg	2	TRUE	0.00287358	20.9425
rs4878060	T	G	T	G	-0.0123	-0.002009	0.6539	0.652	FALSE	FALSE	FALSE	QB06Qv	0.0041801	0.6308	288649	URATE	TRUE	reported	textfile	0.0027	6.174e-06	7269	M33510.metal.pos.txt.gz	TRUE	reported	WTkqPg	2	TRUE	0.00284688	20.7474
rs6055874	T	C	T	C	0.0125	-0.001687	0.4882	0.4897	FALSE	FALSE	FALSE	QB06Qv	0.0039029	0.6657	288649	URATE	TRUE	reported	textfile	0.0026	2.152e-06	7269	M33510.metal.pos.txt.gz	TRUE	reported	WTkqPg	2	TRUE	0.00316971	23.1075
rs6430553	T	C	T	C	-0.0181	-0.018472	0.393	0.421	FALSE	FALSE	FALSE	QB06Qv	0.0044663	3.536e-05	288649	URATE	TRUE	reported	textfile	0.0026	6.293e-12	7269	M33510.metal.pos.txt.gz	TRUE	reported	WTkqPg	2	TRUE	0.00662293	48.4497
rs7133996	T	C	T	C	-0.0151	-0.000609	0.2736	0.2831	FALSE	FALSE	FALSE	QB06Qv	0.004268	0.8866	288649	URATE	TRUE	reported	textfile	0.0033	5.825e-06	7269	M33510.metal.pos.txt.gz	TRUE	reported	WTkqPg	2	TRUE	0.00287212	20.9318
rs7327971	A	G	A	G	-0.0125	-0.005144	0.3546	0.3481	FALSE	FALSE	FALSE	QB06Qv	0.0041735	0.2178	288649	URATE	TRUE	reported	textfile	0.0026	2.251e-06	7269	M33510.metal.pos.txt.gz	TRUE	reported	WTkqPg	2	TRUE	0.00316971	23.1075
rs733017	T	C	T	C	-0.0118	-0.00515	0.6092	0.6087	FALSE	FALSE	FALSE	QB06Qv	0.0039056	0.1873	288649	URATE	TRUE	reported	textfile	0.0026	6.936e-06	7269	M33510.metal.pos.txt.gz	TRUE	reported	WTkqPg	2	TRUE	0.00282562	20.592
rs935270	A	G	A	G	-0.0135	-0.005321	0.4556	0.4518	FALSE	FALSE	FALSE	QB06Qv	0.0039479	0.1777	288649	URATE	TRUE	reported	textfile	0.0027	4.66e-07	7269	M33510.metal.pos.txt.gz	TRUE	reported	WTkqPg	2	TRUE	0.00342747	24.9931
rs9451877	A	G	A	G	-0.0943	0.000176	0.9703	0.9704	FALSE	FALSE	FALSE	QB06Qv	0.0119673	0.9883	288649	URATE	TRUE	reported	textfile	0.0198	1.918e-06	1718	M33510.metal.pos.txt.gz	TRUE	reported	WTkqPg	2	TRUE	0.0130309	22.6562
rs9825012	T	C	T	C	0.0434	0.004991	0.9575	0.9759	FALSE	FALSE	FALSE	QB06Qv	0.013734	0.7163	288649	URATE	TRUE	reported	textfile	0.0097	7.703e-06	1718	M33510.metal.pos.txt.gz	TRUE	reported	WTkqPg	2	TRUE	0.0115181	19.9954
X-12456
rs10177768	A	G	A	G	-0.0197	0.003094	0.6419	0.6324	FALSE	FALSE	FALSE	xM2yc7	0.0039293	0.431	288649	URATE	TRUE	reported	textfile	0.0044	8.008e-06	4533	M33901.metal.pos.txt.gz	TRUE	reported	Z3KpJI	2	TRUE	0.00440276	20.0371
rs10841789	A	C	A	C	0.0301	-0.006449	0.7347	0.7183	FALSE	FALSE	FALSE	xM2yc7	0.0042224	0.1267	288649	URATE	TRUE	reported	textfile	0.0052	5.784e-09	4533	M33901.metal.pos.txt.gz	TRUE	reported	Z3KpJI	2	TRUE	0.0073374	33.4915
rs12867367	A	C	A	C	-0.0236	0.005534	0.7789	0.782	FALSE	FALSE	FALSE	xM2yc7	0.0046334	0.2323	288649	URATE	TRUE	reported	textfile	0.0052	5.436e-06	4533	M33901.metal.pos.txt.gz	TRUE	reported	Z3KpJI	2	TRUE	0.00452338	20.5885
rs12877392	A	C	A	C	-0.0437	0.012342	0.8993	0.8559	FALSE	FALSE	FALSE	xM2yc7	0.0071214	0.08307	288649	URATE	TRUE	reported	textfile	0.0096	5.847e-06	4533	M33901.metal.pos.txt.gz	TRUE	reported	Z3KpJI	2	TRUE	0.00455045	20.7123
rs13054841	A	T	A	T	0.0293	-0.000704	0.8357	0.837	FALSE	TRUE	FALSE	xM2yc7	0.0057131	0.902	288649	URATE	TRUE	reported	textfile	0.0061	1.274e-06	4533	M33901.metal.pos.txt.gz	TRUE	reported	Z3KpJI	2	TRUE	0.0050639	23.0613
rs16853746	T	C	T	C	0.0739	-0.012324	0.9739	0.9495	FALSE	FALSE	FALSE	xM2yc7	0.010051	0.2202	288649	URATE	TRUE	reported	textfile	0.0155	1.982e-06	4533	M33901.metal.pos.txt.gz	TRUE	reported	Z3KpJI	2	TRUE	0.00498962	22.7213
rs17057341	A	G	A	G	0.0771	0.006563	0.0187	0.0259	FALSE	FALSE	FALSE	xM2yc7	0.0125363	0.6006	288649	URATE	TRUE	reported	textfile	0.0174	9.615e-06	4533	M33901.metal.pos.txt.gz	TRUE	reported	Z3KpJI	2	TRUE	0.00431268	19.6254
rs17192023	A	G	A	G	-0.0334	0.003025	0.1157	0.1078	FALSE	FALSE	FALSE	xM2yc7	0.0063132	0.6319	288649	URATE	TRUE	reported	textfile	0.0075	9.125e-06	4533	M33901.metal.pos.txt.gz	TRUE	reported	Z3KpJI	2	TRUE	0.00435601	19.8234
rs1854521	A	G	A	G	0.0213	-0.001377	0.4968	0.5072	FALSE	FALSE	FALSE	xM2yc7	0.0038573	0.7211	288649	URATE	TRUE	reported	textfile	0.0044	1.172e-06	4533	M33901.metal.pos.txt.gz	TRUE	reported	Z3KpJI	2	TRUE	0.00514314	23.4241
rs2432026	A	G	A	G	-0.0451	-0.009151	0.0587	0.0616	FALSE	FALSE	FALSE	xM2yc7	0.0081321	0.2605	288649	URATE	TRUE	reported	textfile	0.0097	3.485e-06	4533	M33901.metal.pos.txt.gz	TRUE	reported	Z3KpJI	2	TRUE	0.00474633	21.6082
rs2547231	A	C	A	C	0.0409	0.001516	0.833	0.8369	FALSE	FALSE	FALSE	xM2yc7	0.0051819	0.7699	288649	URATE	TRUE	reported	textfile	0.0061	2.824e-11	4533	M33901.metal.pos.txt.gz	TRUE	reported	Z3KpJI	2	TRUE	0.00982009	44.9361
rs2867882	A	G	A	G	0.0215	0.002138	0.4696	0.4819	FALSE	FALSE	FALSE	xM2yc7	0.0038164	0.5753	288649	URATE	TRUE	reported	textfile	0.0044	9.659e-07	4533	M33901.metal.pos.txt.gz	TRUE	reported	Z3KpJI	2	TRUE	0.00523967	23.866
rs4149056	T	C	T	C	-0.0805	0.021086	0.832	0.8409	FALSE	FALSE	FALSE	xM2yc7	0.0052088	5.16e-05	288649	URATE	TRUE	reported	textfile	0.0058	9.491e-44	4533	M33901.metal.pos.txt.gz	TRUE	reported	Z3KpJI	2	TRUE	0.0407639	192.55
rs4402594	T	C	T	C	-0.0451	0.005117	0.4067	0.4033	FALSE	FALSE	FALSE	xM2yc7	0.0041135	0.2135	288649	URATE	TRUE	reported	textfile	0.0091	7.99e-07	1294	M33901.metal.pos.txt.gz	TRUE	reported	Z3KpJI	2	TRUE	0.0186281	24.5244
rs4953276	A	C	A	C	-0.032	-0.002042	0.1272	0.1331	FALSE	FALSE	FALSE	xM2yc7	0.0056817	0.7193	288649	URATE	TRUE	reported	textfile	0.0068	2.423e-06	4533	M33901.metal.pos.txt.gz	TRUE	reported	Z3KpJI	2	TRUE	0.00486161	22.1356
rs5758873	A	G	A	G	0.0196	-0.000909	0.4519	0.4614	FALSE	FALSE	FALSE	xM2yc7	0.0039966	0.8201	288649	URATE	TRUE	reported	textfile	0.0044	6.903e-06	4533	M33901.metal.pos.txt.gz	TRUE	reported	Z3KpJI	2	TRUE	0.00435837	19.8342
rs6565488	A	C	A	C	0.0331	0.005236	0.1172	0.1284	FALSE	FALSE	FALSE	xM2yc7	0.0057202	0.36	288649	URATE	TRUE	reported	textfile	0.007	1.979e-06	4533	M33901.metal.pos.txt.gz	TRUE	reported	Z3KpJI	2	TRUE	0.00490837	22.3495
rs6584331	T	C	T	C	0.0204	-0.001332	0.4873	0.4865	FALSE	FALSE	FALSE	xM2yc7	0.0038159	0.727	288649	URATE	TRUE	reported	textfile	0.0043	2.551e-06	4533	M33901.metal.pos.txt.gz	TRUE	reported	Z3KpJI	2	TRUE	0.00494068	22.4974
rs6987078	A	G	A	G	0.0237	0.005323	0.2224	0.231	FALSE	FALSE	FALSE	xM2yc7	0.0047555	0.263	288649	URATE	TRUE	reported	textfile	0.0052	5.332e-06	4533	M33901.metal.pos.txt.gz	TRUE	reported	Z3KpJI	2	TRUE	0.00456162	20.7634
rs8024954	A	G	A	G	0.1812	-0.016232	0.0304	0.0343	FALSE	FALSE	FALSE	xM2yc7	0.0163689	0.3214	288649	URATE	TRUE	reported	textfile	0.0394	4.331e-06	1294	M33901.metal.pos.txt.gz	TRUE	reported	Z3KpJI	2	TRUE	0.0160823	21.118
rs9864709	T	G	T	G	-0.0238	-0.000179	0.2158	0.2065	FALSE	FALSE	FALSE	xM2yc7	0.004778	0.9701	288649	URATE	TRUE	reported	textfile	0.0053	5.739e-06	4533	M33901.metal.pos.txt.gz	TRUE	reported	Z3KpJI	2	TRUE	0.00442883	20.1563
1-heptadecanoylglycerophosphocholine
rs10019315	T	C	T	C	0.0173	-0.007843	0.4852	0.4763	FALSE	FALSE	FALSE	qqsYXv	0.0038031	0.03919	288649	URATE	TRUE	reported	textfile	0.0039	7.26e-06	6998	M33957.metal.pos.txt.gz	TRUE	reported	P1o3w3	2	TRUE	0.00280395	19.6716
rs10849438	T	G	T	G	0.0287	0.002946	0.8893	0.8822	FALSE	FALSE	FALSE	qqsYXv	0.0064706	0.6489	288649	URATE	TRUE	reported	textfile	0.0065	9.679e-06	6998	M33957.metal.pos.txt.gz	TRUE	reported	P1o3w3	2	TRUE	0.00277815	19.49
rs12100883	T	C	T	C	-0.0266	-0.000134	0.1216	0.1172	FALSE	FALSE	FALSE	qqsYXv	0.0059125	0.9819	288649	URATE	TRUE	reported	textfile	0.006	9.11e-06	6998	M33957.metal.pos.txt.gz	TRUE	reported	P1o3w3	2	TRUE	0.00280071	19.6488
rs12201199	A	T	A	T	-0.0391	0.006837	0.9375	0.9287	FALSE	TRUE	FALSE	qqsYXv	0.0077689	0.3789	288649	URATE	TRUE	reported	textfile	0.0079	7.651e-07	6998	M33957.metal.pos.txt.gz	TRUE	reported	P1o3w3	2	TRUE	0.00348825	24.4892
rs3824359	T	C	T	C	0.0241	-0.012165	0.8602	0.8542	FALSE	FALSE	FALSE	qqsYXv	0.0057019	0.03288	288649	URATE	TRUE	reported	textfile	0.0054	8.735e-06	6998	M33957.metal.pos.txt.gz	TRUE	reported	P1o3w3	2	TRUE	0.00283817	19.9123
rs6530980	T	C	T	C	0.0491	-0.011751	0.0364	0.0445	FALSE	FALSE	FALSE	qqsYXv	0.0100404	0.2419	288649	URATE	TRUE	reported	textfile	0.0107	4.019e-06	6998	M33957.metal.pos.txt.gz	TRUE	reported	P1o3w3	2	TRUE	0.00299997	21.0509
rs6573597	A	G	A	G	-0.0327	-0.009138	0.0874	0.0935	FALSE	FALSE	FALSE	qqsYXv	0.0065576	0.1635	288649	URATE	TRUE	reported	textfile	0.0072	6.327e-06	6998	M33957.metal.pos.txt.gz	TRUE	reported	P1o3w3	2	TRUE	0.00293886	20.6208
rs6833678	T	C	T	C	-0.018	-0.002077	0.3165	0.3012	FALSE	FALSE	FALSE	qqsYXv	0.004214	0.6221	288649	URATE	TRUE	reported	textfile	0.0039	3.501e-06	6998	M33957.metal.pos.txt.gz	TRUE	reported	P1o3w3	2	TRUE	0.00303474	21.2957
rs7727774	A	G	A	G	0.0267	-0.00861	0.4534	0.4739	FALSE	FALSE	FALSE	qqsYXv	0.0038612	0.02575	288649	URATE	TRUE	reported	textfile	0.0059	6.379e-06	1730	M33957.metal.pos.txt.gz	TRUE	reported	P1o3w3	2	TRUE	0.0116993	20.4558
rs8081778	T	C	T	C	0.0259	-0.009593	0.1587	0.1738	FALSE	FALSE	FALSE	qqsYXv	0.0051147	0.0607	288649	URATE	TRUE	reported	textfile	0.0052	7.059e-07	6998	M33957.metal.pos.txt.gz	TRUE	reported	P1o3w3	2	TRUE	0.0035325	24.801
N2,N2-dimethylguanosine
rs10060813	A	G	A	G	0.009	-0.005927	0.323	0.325	FALSE	FALSE	FALSE	X3kEBX	0.0043591	0.1739	288649	URATE	TRUE	reported	textfile	0.002	6.795e-06	4081	M35137.metal.pos.txt.gz	TRUE	reported	Tj5sjb	2	TRUE	0.00493752	20.2401
rs1015380	T	C	T	C	0.013	0.003749	0.878	0.8761	FALSE	FALSE	FALSE	X3kEBX	0.0060899	0.5381	288649	URATE	TRUE	reported	textfile	0.0028	2.925e-06	4900	M35137.metal.pos.txt.gz	TRUE	reported	Tj5sjb	2	TRUE	0.00437994	21.5473
rs10492449	T	G	T	G	0.009	-0.00625	0.6924	0.6909	FALSE	FALSE	FALSE	X3kEBX	0.0043226	0.1482	288649	URATE	TRUE	reported	textfile	0.0019	2.312e-06	4900	M35137.metal.pos.txt.gz	TRUE	reported	Tj5sjb	2	TRUE	0.00455824	22.4285
rs10962395	T	C	T	C	-0.0094	-0.000668	0.5964	0.5928	FALSE	FALSE	FALSE	X3kEBX	0.0040478	0.8689	288649	URATE	TRUE	reported	textfile	0.0019	9.522e-07	4900	M35137.metal.pos.txt.gz	TRUE	reported	Tj5sjb	2	TRUE	0.00497037	24.4665
rs1106609	T	C	T	C	0.0087	0.005224	0.6756	0.6528	FALSE	FALSE	FALSE	X3kEBX	0.0039967	0.1912	288649	URATE	TRUE	reported	textfile	0.0019	4.806e-06	4900	M35137.metal.pos.txt.gz	TRUE	reported	Tj5sjb	2	TRUE	0.0042607	20.9582
rs11131993	T	G	T	G	-0.0097	-0.004743	0.6998	0.6986	FALSE	FALSE	FALSE	X3kEBX	0.0041519	0.2533	288649	URATE	TRUE	reported	textfile	0.0019	4.196e-07	4900	M35137.metal.pos.txt.gz	TRUE	reported	Tj5sjb	2	TRUE	0.00529098	26.0531
rs11657003	T	G	T	G	-0.0091	-0.001372	0.7079	0.7163	FALSE	FALSE	FALSE	X3kEBX	0.0041957	0.7437	288649	URATE	TRUE	reported	textfile	0.0019	2.229e-06	4900	M35137.metal.pos.txt.gz	TRUE	reported	Tj5sjb	2	TRUE	0.00465963	22.9297
rs12499670	T	C	T	C	-0.0088	0.000915	0.3638	0.3866	FALSE	FALSE	FALSE	X3kEBX	0.0040069	0.8193	288649	URATE	TRUE	reported	textfile	0.0019	3.696e-06	4900	M35137.metal.pos.txt.gz	TRUE	reported	Tj5sjb	2	TRUE	0.00435878	21.4428
rs12520768	A	C	A	C	0.0085	-0.001517	0.3051	0.3151	FALSE	FALSE	FALSE	X3kEBX	0.0041661	0.7158	288649	URATE	TRUE	reported	textfile	0.0019	8.101e-06	4900	M35137.metal.pos.txt.gz	TRUE	reported	Tj5sjb	2	TRUE	0.00406784	20.0057
rs13202369	A	G	A	G	0.0085	0.003884	0.6956	0.703	FALSE	FALSE	FALSE	X3kEBX	0.0043544	0.3724	288649	URATE	TRUE	reported	textfile	0.0019	9.491e-06	4900	M35137.metal.pos.txt.gz	TRUE	reported	Tj5sjb	2	TRUE	0.00406784	20.0057
rs1464136	A	C	A	C	0.0087	-0.002275	0.7294	0.724	FALSE	FALSE	FALSE	X3kEBX	0.0042374	0.5914	288649	URATE	TRUE	reported	textfile	0.0019	5.318e-06	4900	M35137.metal.pos.txt.gz	TRUE	reported	Tj5sjb	2	TRUE	0.0042607	20.9582
rs1468977	A	G	A	G	0.0084	0.005226	0.6067	0.6086	FALSE	FALSE	FALSE	X3kEBX	0.003944	0.1851	288649	URATE	TRUE	reported	textfile	0.0019	9.581e-06	4900	M35137.metal.pos.txt.gz	TRUE	reported	Tj5sjb	2	TRUE	0.00397307	19.5377
rs16986182	C	G	C	G	-0.1275	-0.00858	0.9857	0.9749	FALSE	TRUE	FALSE	X3kEBX	0.0142935	0.5483	288649	URATE	TRUE	reported	textfile	0.0267	1.806e-06	819	M35137.metal.pos.txt.gz	TRUE	reported	Tj5sjb	2	TRUE	0.0270886	22.7476
rs17113525	T	G	T	G	-0.0132	-0.007676	0.8744	0.878	FALSE	FALSE	FALSE	X3kEBX	0.0057813	0.1843	288649	URATE	TRUE	reported	textfile	0.0029	3.682e-06	4900	M35137.metal.pos.txt.gz	TRUE	reported	Tj5sjb	2	TRUE	0.0042104	20.7097
rs17340319	C	G	C	G	0.0217	0.004749	0.9347	0.8867	FALSE	TRUE	FALSE	X3kEBX	0.006193	0.4432	288649	URATE	TRUE	reported	textfile	0.0044	8.776e-07	4900	M35137.metal.pos.txt.gz	TRUE	reported	Tj5sjb	2	TRUE	0.00493932	24.3129
rs2036152	A	G	A	G	-0.0084	-0.001751	0.3028	0.3138	FALSE	FALSE	FALSE	X3kEBX	0.0041283	0.6715	288649	URATE	TRUE	reported	textfile	0.0019	9.418e-06	4900	M35137.metal.pos.txt.gz	TRUE	reported	Tj5sjb	2	TRUE	0.00397307	19.5377
rs2064443	A	G	A	G	-0.0087	-0.006977	0.5417	0.5539	FALSE	FALSE	FALSE	X3kEBX	0.0039252	0.07551	288649	URATE	TRUE	reported	textfile	0.0019	4.222e-06	4900	M35137.metal.pos.txt.gz	TRUE	reported	Tj5sjb	2	TRUE	0.0042607	20.9582
rs2214626	C	G	C	G	-0.0087	0.000822	0.6223	0.6001	FALSE	TRUE	FALSE	X3kEBX	0.0040094	0.8377	288649	URATE	TRUE	reported	textfile	0.0019	4.279e-06	4900	M35137.metal.pos.txt.gz	TRUE	reported	Tj5sjb	2	TRUE	0.0042607	20.9582
rs2267290	C	G	C	G	-0.0093	-0.000959	0.6914	0.6763	FALSE	TRUE	FALSE	X3kEBX	0.0040486	0.8127	288649	URATE	TRUE	reported	textfile	0.0019	8.921e-07	4900	M35137.metal.pos.txt.gz	TRUE	reported	Tj5sjb	2	TRUE	0.00486569	23.9487
rs2351921	T	C	T	C	0.0085	0.003314	0.3571	0.4014	FALSE	FALSE	FALSE	X3kEBX	0.0038556	0.39	288649	URATE	TRUE	reported	textfile	0.0019	7.482e-06	4900	M35137.metal.pos.txt.gz	TRUE	reported	Tj5sjb	2	TRUE	0.00406784	20.0057
rs2468526	T	C	T	C	0.0097	0.001467	0.6827	0.6868	FALSE	FALSE	FALSE	X3kEBX	0.0041302	0.7225	288649	URATE	TRUE	reported	textfile	0.0019	3.48e-07	4900	M35137.metal.pos.txt.gz	TRUE	reported	Tj5sjb	2	TRUE	0.00529098	26.0531
rs2928949	T	C	T	C	0.0092	-0.002472	0.6858	0.6763	FALSE	FALSE	FALSE	X3kEBX	0.0041752	0.5538	288649	URATE	TRUE	reported	textfile	0.0019	1.519e-06	4900	M35137.metal.pos.txt.gz	TRUE	reported	Tj5sjb	2	TRUE	0.00476211	23.4364
rs2966713	A	G	A	G	-0.0087	0.004127	0.3387	0.3326	FALSE	FALSE	FALSE	X3kEBX	0.004073	0.3109	288649	URATE	TRUE	reported	textfile	0.0019	5.903e-06	4900	M35137.metal.pos.txt.gz	TRUE	reported	Tj5sjb	2	TRUE	0.0042607	20.9582
rs2969990	A	T	A	T	0.0089	0.005026	0.3814	0.3893	FALSE	TRUE	FALSE	X3kEBX	0.0039638	0.2048	288649	URATE	TRUE	reported	textfile	0.0019	2.824e-06	4900	M35137.metal.pos.txt.gz	TRUE	reported	Tj5sjb	2	TRUE	0.00445796	21.9329
rs2982694	T	G	T	G	-0.041	-0.006876	0.8716	0.8413	FALSE	FALSE	FALSE	X3kEBX	0.005238	0.1893	288649	URATE	TRUE	reported	textfile	0.0087	2.493e-06	819	M35137.metal.pos.txt.gz	TRUE	reported	Tj5sjb	2	TRUE	0.0264013	22.1548
rs3121910	T	G	T	G	-0.0091	-0.00266	0.7221	0.7087	FALSE	FALSE	FALSE	X3kEBX	0.0042373	0.5302	288649	URATE	TRUE	reported	textfile	0.0019	1.993e-06	4900	M35137.metal.pos.txt.gz	TRUE	reported	Tj5sjb	2	TRUE	0.00465963	22.9297
rs3801969	T	G	T	G	-0.0087	0.003637	0.4459	0.4368	FALSE	FALSE	FALSE	X3kEBX	0.0039079	0.352	288649	URATE	TRUE	reported	textfile	0.0019	4.719e-06	4900	M35137.metal.pos.txt.gz	TRUE	reported	Tj5sjb	2	TRUE	0.0042607	20.9582
rs3843430	T	C	T	C	-0.0094	-0.002622	0.371	0.3755	FALSE	FALSE	FALSE	X3kEBX	0.0040153	0.5138	288649	URATE	TRUE	reported	textfile	0.0019	5.805e-07	4900	M35137.metal.pos.txt.gz	TRUE	reported	Tj5sjb	2	TRUE	0.00497037	24.4665
rs385440	A	G	A	G	0.0172	0.009875	0.0694	0.0744	FALSE	FALSE	FALSE	X3kEBX	0.0083901	0.2392	288649	URATE	TRUE	reported	textfile	0.0039	8.727e-06	4900	M35137.metal.pos.txt.gz	TRUE	reported	Tj5sjb	2	TRUE	0.00395377	19.4424
rs4142154	A	G	A	G	0.0086	0.00991	0.3524	0.3361	FALSE	FALSE	FALSE	X3kEBX	0.0042007	0.01831	288649	URATE	TRUE	reported	textfile	0.0019	7.377e-06	4900	M35137.metal.pos.txt.gz	TRUE	reported	Tj5sjb	2	TRUE	0.00416372	20.4792
rs4326611	T	C	T	C	-0.0087	-0.001104	0.4285	0.4622	FALSE	FALSE	FALSE	X3kEBX	0.0040481	0.7851	288649	URATE	TRUE	reported	textfile	0.0019	6.06e-06	4900	M35137.metal.pos.txt.gz	TRUE	reported	Tj5sjb	2	TRUE	0.0042607	20.9582
rs4398300	A	G	A	G	0.0091	0.01267	0.6235	0.6241	FALSE	FALSE	FALSE	X3kEBX	0.0039053	0.001178	288649	URATE	TRUE	reported	textfile	0.0019	1.841e-06	4900	M35137.metal.pos.txt.gz	TRUE	reported	Tj5sjb	2	TRUE	0.00465963	22.9297
rs4659909	A	G	A	G	-0.0128	-0.00075	0.1755	0.2379	FALSE	FALSE	FALSE	X3kEBX	0.0046607	0.8721	288649	URATE	TRUE	reported	textfile	0.0028	5.064e-06	4900	M35137.metal.pos.txt.gz	TRUE	reported	Tj5sjb	2	TRUE	0.00424678	20.8894
rs4908655	C	G	C	G	-0.0085	0.004921	0.2906	0.3074	FALSE	TRUE	FALSE	X3kEBX	0.0042867	0.251	288649	URATE	TRUE	reported	textfile	0.0019	8.424e-06	4900	M35137.metal.pos.txt.gz	TRUE	reported	Tj5sjb	2	TRUE	0.00406784	20.0057
rs4975842	C	G	C	G	0.0085	-0.003423	0.4075	0.3944	FALSE	TRUE	FALSE	X3kEBX	0.0039406	0.3851	288649	URATE	TRUE	reported	textfile	0.0019	7.493e-06	4900	M35137.metal.pos.txt.gz	TRUE	reported	Tj5sjb	2	TRUE	0.00406784	20.0057
rs550328	A	G	A	G	0.0099	0.006358	0.2687	0.2802	FALSE	FALSE	FALSE	X3kEBX	0.0042959	0.1388	288649	URATE	TRUE	reported	textfile	0.0019	2.538e-07	4900	M35137.metal.pos.txt.gz	TRUE	reported	Tj5sjb	2	TRUE	0.0055102	27.1385
rs595286	A	G	A	G	-0.0095	0.003078	0.5466	0.5485	FALSE	FALSE	FALSE	X3kEBX	0.0040063	0.4423	288649	URATE	TRUE	reported	textfile	0.0019	8.623e-07	4900	M35137.metal.pos.txt.gz	TRUE	reported	Tj5sjb	2	TRUE	0.00507614	24.9898
rs6026567	A	G	A	G	-0.0096	9.8e-05	0.5792	0.5783	FALSE	FALSE	FALSE	X3kEBX	0.0039511	0.9803	288649	URATE	TRUE	reported	textfile	0.0019	5.872e-07	4900	M35137.metal.pos.txt.gz	TRUE	reported	Tj5sjb	2	TRUE	0.00518301	25.5187
rs618791	T	C	T	C	-0.0087	-0.005103	0.6833	0.6754	FALSE	FALSE	FALSE	X3kEBX	0.0041111	0.2145	288649	URATE	TRUE	reported	textfile	0.0019	4.423e-06	4900	M35137.metal.pos.txt.gz	TRUE	reported	Tj5sjb	2	TRUE	0.0042607	20.9582
rs6564173	A	G	A	G	0.0086	0.004973	0.3642	0.3638	FALSE	FALSE	FALSE	X3kEBX	0.0042521	0.2422	288649	URATE	TRUE	reported	textfile	0.0019	5.399e-06	4900	M35137.metal.pos.txt.gz	TRUE	reported	Tj5sjb	2	TRUE	0.00416372	20.4792
rs6659436	T	C	T	C	0.0246	0.001515	0.0333	0.0413	FALSE	FALSE	FALSE	X3kEBX	0.0100438	0.8801	288649	URATE	TRUE	reported	textfile	0.0055	7.43e-06	4900	M35137.metal.pos.txt.gz	TRUE	reported	Tj5sjb	2	TRUE	0.00406611	19.9971
rs6786214	A	G	A	G	-0.0085	-0.004046	0.3424	0.3718	FALSE	FALSE	FALSE	X3kEBX	0.0039769	0.309	288649	URATE	TRUE	reported	textfile	0.0019	8.882e-06	4900	M35137.metal.pos.txt.gz	TRUE	reported	Tj5sjb	2	TRUE	0.00406784	20.0057
rs6788007	T	C	T	C	0.009	-0.001116	0.4017	0.3961	FALSE	FALSE	FALSE	X3kEBX	0.0040513	0.783	288649	URATE	TRUE	reported	textfile	0.0019	2.165e-06	4900	M35137.metal.pos.txt.gz	TRUE	reported	Tj5sjb	2	TRUE	0.00455824	22.4285
rs6836081	T	C	T	C	-0.0085	0.000509	0.3887	0.3773	FALSE	FALSE	FALSE	X3kEBX	0.0040182	0.8991	288649	URATE	TRUE	reported	textfile	0.0019	6.852e-06	4900	M35137.metal.pos.txt.gz	TRUE	reported	Tj5sjb	2	TRUE	0.00406784	20.0057
rs6871718	T	C	T	C	-0.0091	0.006058	0.665	0.6765	FALSE	FALSE	FALSE	X3kEBX	0.0041274	0.1422	288649	URATE	TRUE	reported	textfile	0.0019	1.752e-06	4900	M35137.metal.pos.txt.gz	TRUE	reported	Tj5sjb	2	TRUE	0.00465963	22.9297
rs696958	A	G	A	G	-0.0089	-0.009121	0.3585	0.3317	FALSE	FALSE	FALSE	X3kEBX	0.0056671	0.1075	288649	URATE	TRUE	reported	textfile	0.0019	3.05e-06	4900	M35137.metal.pos.txt.gz	TRUE	reported	Tj5sjb	2	TRUE	0.00445796	21.9329
rs6979908	A	G	A	G	-0.0132	-0.006852	0.1274	0.1497	FALSE	FALSE	FALSE	X3kEBX	0.0053975	0.2043	288649	URATE	TRUE	reported	textfile	0.0028	3.049e-06	4900	M35137.metal.pos.txt.gz	TRUE	reported	Tj5sjb	2	TRUE	0.00451513	22.2154
rs7179088	T	C	T	C	0.0098	0.00116	0.3056	0.3161	FALSE	FALSE	FALSE	X3kEBX	0.004192	0.7819	288649	URATE	TRUE	reported	textfile	0.0019	2.861e-07	4900	M35137.metal.pos.txt.gz	TRUE	reported	Tj5sjb	2	TRUE	0.00540004	26.593
rs7200218	C	G	C	G	-0.0085	-0.001156	0.6479	0.6574	FALSE	TRUE	FALSE	X3kEBX	0.0043776	0.7916	288649	URATE	TRUE	reported	textfile	0.0019	8.268e-06	4900	M35137.metal.pos.txt.gz	TRUE	reported	Tj5sjb	2	TRUE	0.00406784	20.0057
rs7203065	T	G	T	G	0.0114	-0.011716	0.3934	0.4031	FALSE	FALSE	FALSE	X3kEBX	0.0042665	0.00603	288649	URATE	TRUE	reported	textfile	0.0019	1.998e-09	4900	M35137.metal.pos.txt.gz	TRUE	reported	Tj5sjb	2	TRUE	0.00729335	35.9853
rs744432	A	C	A	C	-0.0094	-0.004605	0.4475	0.4472	FALSE	FALSE	FALSE	X3kEBX	0.0039698	0.246	288649	URATE	TRUE	reported	textfile	0.0019	6.344e-07	4900	M35137.metal.pos.txt.gz	TRUE	reported	Tj5sjb	2	TRUE	0.00497037	24.4665
rs7446715	A	G	A	G	-0.01	0.004039	0.6732	0.6533	FALSE	FALSE	FALSE	X3kEBX	0.0040657	0.3205	288649	URATE	TRUE	reported	textfile	0.0019	1.808e-07	4900	M35137.metal.pos.txt.gz	TRUE	reported	Tj5sjb	2	TRUE	0.00562145	27.6895
rs7505882	T	C	T	C	-0.0087	-0.0049	0.4807	0.4856	FALSE	FALSE	FALSE	X3kEBX	0.0039405	0.2137	288649	URATE	TRUE	reported	textfile	0.0019	5.431e-06	4900	M35137.metal.pos.txt.gz	TRUE	reported	Tj5sjb	2	TRUE	0.0042607	20.9582
rs764134	C	G	C	G	-0.0085	0.00497	0.6366	0.6378	FALSE	TRUE	FALSE	X3kEBX	0.0039372	0.2068	288649	URATE	TRUE	reported	textfile	0.0019	7.37e-06	4900	M35137.metal.pos.txt.gz	TRUE	reported	Tj5sjb	2	TRUE	0.00406784	20.0057
rs7749940	A	C	A	C	0.0109	0.002209	0.3736	0.3717	FALSE	FALSE	FALSE	X3kEBX	0.0039725	0.5782	288649	URATE	TRUE	reported	textfile	0.0019	8.299e-09	4900	M35137.metal.pos.txt.gz	TRUE	reported	Tj5sjb	2	TRUE	0.00667179	32.8979
rs7770207	T	C	T	C	-0.0088	-0.000595	0.689	0.6895	FALSE	FALSE	FALSE	X3kEBX	0.0040947	0.8844	288649	URATE	TRUE	reported	textfile	0.0019	3.944e-06	4900	M35137.metal.pos.txt.gz	TRUE	reported	Tj5sjb	2	TRUE	0.00435878	21.4428
rs7927428	A	C	A	C	-0.0085	0.003669	0.6695	0.6678	FALSE	FALSE	FALSE	X3kEBX	0.0040096	0.3602	288649	URATE	TRUE	reported	textfile	0.0019	7.58e-06	4900	M35137.metal.pos.txt.gz	TRUE	reported	Tj5sjb	2	TRUE	0.00406784	20.0057
rs8039730	T	C	T	C	-0.0085	0.001455	0.3197	0.3361	FALSE	FALSE	FALSE	X3kEBX	0.0040958	0.7224	288649	URATE	TRUE	reported	textfile	0.0019	8.561e-06	4900	M35137.metal.pos.txt.gz	TRUE	reported	Tj5sjb	2	TRUE	0.00406784	20.0057
rs820140	T	C	T	C	-0.0087	-0.000394	0.4898	0.4832	FALSE	FALSE	FALSE	X3kEBX	0.0040312	0.9222	288649	URATE	TRUE	reported	textfile	0.0019	4.646e-06	4900	M35137.metal.pos.txt.gz	TRUE	reported	Tj5sjb	2	TRUE	0.0042607	20.9582
rs9297758	A	G	A	G	-0.0094	0.007902	0.3801	0.3863	FALSE	FALSE	FALSE	X3kEBX	0.0039587	0.04591	288649	URATE	TRUE	reported	textfile	0.0019	8.017e-07	4900	M35137.metal.pos.txt.gz	TRUE	reported	Tj5sjb	2	TRUE	0.00497037	24.4665
rs9649625	A	C	A	C	-0.0097	-0.015983	0.2883	0.2844	FALSE	FALSE	FALSE	X3kEBX	0.0044371	0.0003155	288649	URATE	TRUE	reported	textfile	0.0019	5.812e-07	4900	M35137.metal.pos.txt.gz	TRUE	reported	Tj5sjb	2	TRUE	0.00529098	26.0531
succinylcarnitine
rs10082842	T	C	T	C	0.009	-0.004414	0.393	0.4097	FALSE	FALSE	FALSE	MhNOJh	0.0039814	0.2676	288649	URATE	TRUE	reported	textfile	0.002	6.795e-06	5018	M37058.metal.pos.txt.gz	TRUE	reported	BTlu8z	2	TRUE	0.00401925	20.2419
rs1016145	T	C	T	C	0.0092	-0.00426	0.5665	0.569	FALSE	FALSE	FALSE	MhNOJh	0.004791	0.3739	288649	URATE	TRUE	reported	textfile	0.0019	2.026e-06	6552	M37058.metal.pos.txt.gz	TRUE	reported	BTlu8z	2	TRUE	0.00356569	23.4388
rs1026192	A	C	A	C	-0.0123	-7.9e-05	0.1617	0.1605	FALSE	FALSE	FALSE	MhNOJh	0.0052534	0.988	288649	URATE	TRUE	reported	textfile	0.0027	6.537e-06	6552	M37058.metal.pos.txt.gz	TRUE	reported	BTlu8z	2	TRUE	0.00315744	20.7468
rs1076230	A	G	A	G	0.009	0.00023	0.532	0.526	FALSE	FALSE	FALSE	MhNOJh	0.0050444	0.9637	288649	URATE	TRUE	reported	textfile	0.002	6.795e-06	5018	M37058.metal.pos.txt.gz	TRUE	reported	BTlu8z	2	TRUE	0.00401925	20.2419
rs10809039	A	C	A	C	-0.0089	-0.002589	0.6121	0.6028	FALSE	FALSE	FALSE	MhNOJh	0.003929	0.5099	288649	URATE	TRUE	reported	textfile	0.0019	1.749e-06	6552	M37058.metal.pos.txt.gz	TRUE	reported	BTlu8z	2	TRUE	0.0033377	21.9351
rs10835105	T	G	T	G	-0.0084	-0.010282	0.3498	0.3527	FALSE	FALSE	FALSE	MhNOJh	0.0039889	0.009945	288649	URATE	TRUE	reported	textfile	0.0019	5.822e-06	6552	M37058.metal.pos.txt.gz	TRUE	reported	BTlu8z	2	TRUE	0.00297429	19.5397
rs10848775	T	C	T	C	0.009	-0.011861	0.392	0.3849	FALSE	FALSE	FALSE	MhNOJh	0.0052904	0.02496	288649	URATE	TRUE	reported	textfile	0.002	6.795e-06	5018	M37058.metal.pos.txt.gz	TRUE	reported	BTlu8z	2	TRUE	0.00401925	20.2419
rs10988217	A	G	A	G	-0.0164	-0.00679	0.3883	0.4055	FALSE	FALSE	FALSE	MhNOJh	0.0040979	0.09752	288649	URATE	TRUE	reported	textfile	0.0019	1.363e-18	6552	M37058.metal.pos.txt.gz	TRUE	reported	BTlu8z	2	TRUE	0.0112434	74.4814
rs1164883	A	G	A	G	-0.0085	-0.005308	0.5161	0.5055	FALSE	FALSE	FALSE	MhNOJh	0.004046	0.1895	288649	URATE	TRUE	reported	textfile	0.0019	6.381e-06	6552	M37058.metal.pos.txt.gz	TRUE	reported	BTlu8z	2	TRUE	0.00304531	20.0077
rs1168556	A	G	A	G	0.0089	0.005072	0.6358	0.642	FALSE	FALSE	FALSE	MhNOJh	0.0040086	0.2058	288649	URATE	TRUE	reported	textfile	0.0019	1.474e-06	6552	M37058.metal.pos.txt.gz	TRUE	reported	BTlu8z	2	TRUE	0.0033377	21.9351
rs11713787	A	G	A	G	-0.009	0.003394	0.6291	0.6262	FALSE	FALSE	FALSE	MhNOJh	0.0040994	0.4077	288649	URATE	TRUE	reported	textfile	0.0019	1.703e-06	6552	M37058.metal.pos.txt.gz	TRUE	reported	BTlu8z	2	TRUE	0.00341287	22.4308
rs12114477	A	G	A	G	-0.009	0.005222	0.4738	0.4672	FALSE	FALSE	FALSE	MhNOJh	0.0038137	0.1709	288649	URATE	TRUE	reported	textfile	0.0018	1.218e-06	6552	M37058.metal.pos.txt.gz	TRUE	reported	BTlu8z	2	TRUE	0.00380113	24.9924
rs12282416	T	C	T	C	0.009	0.004544	0.475	0.463	FALSE	FALSE	FALSE	MhNOJh	0.0038215	0.2344	288649	URATE	TRUE	reported	textfile	0.0019	1.238e-06	6552	M37058.metal.pos.txt.gz	TRUE	reported	BTlu8z	2	TRUE	0.00341287	22.4308
rs12513213	A	G	A	G	0.0119	-0.000175	0.222	0.2214	FALSE	FALSE	FALSE	MhNOJh	0.004572	0.9695	288649	URATE	TRUE	reported	textfile	0.0027	8.398e-06	6552	M37058.metal.pos.txt.gz	TRUE	reported	BTlu8z	2	TRUE	0.00295602	19.4193
rs12548026	C	G	C	G	-0.0087	0.001804	0.4	0.4067	FALSE	TRUE	FALSE	MhNOJh	0.003849	0.6392	288649	URATE	TRUE	reported	textfile	0.0018	2.68e-06	6552	M37058.metal.pos.txt.gz	TRUE	reported	BTlu8z	2	TRUE	0.00355283	23.354
rs13397032	T	C	T	C	-0.0085	0.000594	0.4316	0.4177	FALSE	FALSE	FALSE	MhNOJh	0.0039241	0.8796	288649	URATE	TRUE	reported	textfile	0.0018	4.269e-06	6552	M37058.metal.pos.txt.gz	TRUE	reported	BTlu8z	2	TRUE	0.0033919	22.2926
rs1472631	A	G	A	G	0.0366	0.013954	0.4919	0.5005	FALSE	FALSE	FALSE	MhNOJh	0.0039045	0.000352	288649	URATE	TRUE	reported	textfile	0.0018	1.847e-88	6552	M37058.metal.pos.txt.gz	TRUE	reported	BTlu8z	2	TRUE	0.0593565	413.318
rs1727198	T	C	T	C	-0.009	-0.003334	0.556	0.5578	FALSE	FALSE	FALSE	MhNOJh	0.0038286	0.3839	288649	URATE	TRUE	reported	textfile	0.002	6.795e-06	5018	M37058.metal.pos.txt.gz	TRUE	reported	BTlu8z	2	TRUE	0.00401925	20.2419
rs1764966	A	G	A	G	0.0083	-0.002753	0.3934	0.3995	FALSE	FALSE	FALSE	MhNOJh	0.0038712	0.4769	288649	URATE	TRUE	reported	textfile	0.0019	6.999e-06	6552	M37058.metal.pos.txt.gz	TRUE	reported	BTlu8z	2	TRUE	0.0029041	19.0773
rs17806888	T	C	T	C	-0.0224	-0.00512	0.8806	0.876	FALSE	FALSE	FALSE	MhNOJh	0.0058742	0.3835	288649	URATE	TRUE	reported	textfile	0.0034	7.154e-11	6552	M37058.metal.pos.txt.gz	TRUE	reported	BTlu8z	2	TRUE	0.00658107	43.3916
rs17813064	A	G	A	G	-0.0165	0.009881	0.0897	0.0956	FALSE	FALSE	FALSE	MhNOJh	0.006457	0.1259	288649	URATE	TRUE	reported	textfile	0.0037	7.049e-06	6552	M37058.metal.pos.txt.gz	TRUE	reported	BTlu8z	2	TRUE	0.00302604	19.8807
rs195717	A	G	A	G	0.0082	0.008009	0.3882	0.3846	FALSE	FALSE	FALSE	MhNOJh	0.003993	0.04489	288649	URATE	TRUE	reported	textfile	0.0019	9.027e-06	6552	M37058.metal.pos.txt.gz	TRUE	reported	BTlu8z	2	TRUE	0.00283474	18.6204
rs2206426	A	G	A	G	-0.0084	-0.002664	0.4177	0.4303	FALSE	FALSE	FALSE	MhNOJh	0.0038748	0.4917	288649	URATE	TRUE	reported	textfile	0.0018	4.922e-06	6552	M37058.metal.pos.txt.gz	TRUE	reported	BTlu8z	2	TRUE	0.00331283	21.7711
rs2374752	A	C	A	C	-0.0084	-0.007484	0.6354	0.6288	FALSE	FALSE	FALSE	MhNOJh	0.0039523	0.0583	288649	URATE	TRUE	reported	textfile	0.0019	6.319e-06	6552	M37058.metal.pos.txt.gz	TRUE	reported	BTlu8z	2	TRUE	0.00297429	19.5397
rs242725	A	G	A	G	-0.0086	-0.006869	0.358	0.3539	FALSE	FALSE	FALSE	MhNOJh	0.0039919	0.08531	288649	URATE	TRUE	reported	textfile	0.0019	3.513e-06	6552	M37058.metal.pos.txt.gz	TRUE	reported	BTlu8z	2	TRUE	0.00311717	20.4813
rs267939	T	C	T	C	-0.0087	0.005873	0.6348	0.6363	FALSE	FALSE	FALSE	MhNOJh	0.0040552	0.1476	288649	URATE	TRUE	reported	textfile	0.0019	2.589e-06	6552	M37058.metal.pos.txt.gz	TRUE	reported	BTlu8z	2	TRUE	0.00318985	20.9604
rs2686513	T	C	T	C	-0.011	-0.006281	0.552	0.552	FALSE	FALSE	FALSE	MhNOJh	0.0038121	0.0994	288649	URATE	TRUE	reported	textfile	0.002	3.798e-08	5018	M37058.metal.pos.txt.gz	TRUE	reported	BTlu8z	2	TRUE	0.00599218	30.2379
rs2705088	T	G	T	G	-0.0125	-0.002948	0.7887	0.7888	FALSE	FALSE	FALSE	MhNOJh	0.0046916	0.5298	288649	URATE	TRUE	reported	textfile	0.0027	4.17e-06	6552	M37058.metal.pos.txt.gz	TRUE	reported	BTlu8z	2	TRUE	0.00326062	21.4269
rs300177	C	G	C	G	-0.0094	0.001035	0.367	0.3804	FALSE	TRUE	FALSE	MhNOJh	0.0039034	0.7908	288649	URATE	TRUE	reported	textfile	0.0019	4.304e-07	6552	M37058.metal.pos.txt.gz	TRUE	reported	BTlu8z	2	TRUE	0.00372182	24.469
rs327737	T	C	T	C	0.0098	0.005987	0.577	0.5651	FALSE	FALSE	FALSE	MhNOJh	0.0038765	0.1225	288649	URATE	TRUE	reported	textfile	0.0019	1.184e-07	6552	M37058.metal.pos.txt.gz	TRUE	reported	BTlu8z	2	TRUE	0.004044	26.5958
rs367213	A	G	A	G	-0.0084	-0.011951	0.5133	0.5354	FALSE	FALSE	FALSE	MhNOJh	0.0040505	0.003172	288649	URATE	TRUE	reported	textfile	0.0018	4.742e-06	6552	M37058.metal.pos.txt.gz	TRUE	reported	BTlu8z	2	TRUE	0.00331283	21.7711
rs4548847	A	G	A	G	0.0082	-0.004022	0.5209	0.5291	FALSE	FALSE	FALSE	MhNOJh	0.0038644	0.298	288649	URATE	TRUE	reported	textfile	0.0018	9.555e-06	6552	M37058.metal.pos.txt.gz	TRUE	reported	BTlu8z	2	TRUE	0.00315744	20.7468
rs4837828	A	G	A	G	-0.0089	-0.003973	0.6656	0.6837	FALSE	FALSE	FALSE	MhNOJh	0.0041363	0.3368	288649	URATE	TRUE	reported	textfile	0.0019	1.535e-06	6552	M37058.metal.pos.txt.gz	TRUE	reported	BTlu8z	2	TRUE	0.0033377	21.9351
rs6425496	T	C	T	C	0.0089	-0.006886	0.5429	0.5436	FALSE	FALSE	FALSE	MhNOJh	0.0038112	0.0708	288649	URATE	TRUE	reported	textfile	0.0019	1.633e-06	6552	M37058.metal.pos.txt.gz	TRUE	reported	BTlu8z	2	TRUE	0.0033377	21.9351
rs6460991	A	G	A	G	0.0083	-0.003192	0.473	0.4654	FALSE	FALSE	FALSE	MhNOJh	0.0038703	0.4095	288649	URATE	TRUE	reported	textfile	0.0019	8.534e-06	6552	M37058.metal.pos.txt.gz	TRUE	reported	BTlu8z	2	TRUE	0.0029041	19.0773
rs6470127	A	G	A	G	0.0087	-0.002827	0.6245	0.6215	FALSE	FALSE	FALSE	MhNOJh	0.0039741	0.4769	288649	URATE	TRUE	reported	textfile	0.0019	2.874e-06	6552	M37058.metal.pos.txt.gz	TRUE	reported	BTlu8z	2	TRUE	0.00318985	20.9604
rs6703518	T	G	T	G	-0.0108	-0.003988	0.4273	0.4431	FALSE	FALSE	FALSE	MhNOJh	0.0038887	0.305	288649	URATE	TRUE	reported	textfile	0.0019	5.848e-09	6552	M37058.metal.pos.txt.gz	TRUE	reported	BTlu8z	2	TRUE	0.00490716	32.3004
rs6774623	A	G	A	G	-0.0084	0.00098	0.3843	0.3865	FALSE	FALSE	FALSE	MhNOJh	0.0039521	0.8041	288649	URATE	TRUE	reported	textfile	0.0019	6.649e-06	6552	M37058.metal.pos.txt.gz	TRUE	reported	BTlu8z	2	TRUE	0.00297429	19.5397
rs6958124	A	T	A	T	-0.0085	-0.008537	0.3835	0.3842	FALSE	TRUE	FALSE	MhNOJh	0.0040037	0.03298	288649	URATE	TRUE	reported	textfile	0.0019	4.647e-06	6552	M37058.metal.pos.txt.gz	TRUE	reported	BTlu8z	2	TRUE	0.00304531	20.0077
rs7039633	T	C	T	C	0.0272	-2.7e-05	0.0286	0.0409	FALSE	FALSE	FALSE	MhNOJh	0.0113731	0.9981	288649	URATE	TRUE	reported	textfile	0.0061	9.593e-06	6552	M37058.metal.pos.txt.gz	TRUE	reported	BTlu8z	2	TRUE	0.00302544	19.8768
rs7999481	A	G	A	G	0.0083	0.00281	0.4612	0.4505	FALSE	FALSE	FALSE	MhNOJh	0.0039426	0.4761	288649	URATE	TRUE	reported	textfile	0.0019	8.175e-06	6552	M37058.metal.pos.txt.gz	TRUE	reported	BTlu8z	2	TRUE	0.0029041	19.0773
rs8060756	A	G	A	G	0.0102	-0.000265	0.3703	0.3775	FALSE	FALSE	FALSE	MhNOJh	0.0039501	0.9465	288649	URATE	TRUE	reported	textfile	0.0018	4.066e-08	6552	M37058.metal.pos.txt.gz	TRUE	reported	BTlu8z	2	TRUE	0.00487706	32.1013
rs924135	A	T	A	T	-0.0167	-0.006945	0.3828	0.389	FALSE	TRUE	FALSE	MhNOJh	0.0038789	0.07339	288649	URATE	TRUE	reported	textfile	0.0018	1.522e-19	6552	M37058.metal.pos.txt.gz	TRUE	reported	BTlu8z	2	TRUE	0.0129672	86.0509
tryptophan betaine
rs10079835	T	G	T	G	-0.1332	0.017311	0.0301	0.0315	FALSE	FALSE	FALSE	wMcgMU	0.0119836	0.1486	288649	URATE	TRUE	reported	textfile	0.0258	2.328e-07	7014	M37097.metal.pos.txt.gz	TRUE	reported	8dJBQP	2	TRUE	0.00378579	26.6468
rs12320124	A	C	A	C	-0.2943	0.038417	0.0146	0.014	FALSE	FALSE	FALSE	wMcgMU	0.0200998	0.05597	288649	URATE	TRUE	reported	textfile	0.0664	9.383e-06	1672	M37097.metal.pos.txt.gz	TRUE	reported	8dJBQP	2	TRUE	0.0116128	19.6212
rs13184973	A	T	A	T	-0.0763	-0.003401	0.103	0.1278	FALSE	TRUE	FALSE	wMcgMU	0.0058833	0.5632	288649	URATE	TRUE	reported	textfile	0.0138	3.294e-08	7014	M37097.metal.pos.txt.gz	TRUE	reported	8dJBQP	2	TRUE	0.00433947	30.561
rs2212465	A	T	A	T	-0.0927	-0.005482	0.0432	0.0502	FALSE	TRUE	FALSE	wMcgMU	0.0088319	0.5348	288649	URATE	TRUE	reported	textfile	0.0207	7.304e-06	7014	M37097.metal.pos.txt.gz	TRUE	reported	8dJBQP	2	TRUE	0.0028511	20.0491
rs2255908	A	G	A	G	0.0466	0.003357	0.6525	0.6429	FALSE	FALSE	FALSE	wMcgMU	0.0040998	0.4129	288649	URATE	TRUE	reported	textfile	0.0088	1.041e-07	7014	M37097.metal.pos.txt.gz	TRUE	reported	8dJBQP	2	TRUE	0.00398206	28.0338
rs2405522	A	G	A	G	-0.1264	0.009625	0.1672	0.1731	FALSE	FALSE	FALSE	wMcgMU	0.0050619	0.05724	288649	URATE	TRUE	reported	textfile	0.0113	4.492e-29	7014	M37097.metal.pos.txt.gz	TRUE	reported	8dJBQP	2	TRUE	0.0175264	125.087
rs3821142	T	C	T	C	0.0747	-0.001246	0.5584	0.5371	FALSE	FALSE	FALSE	wMcgMU	0.0038386	0.7455	288649	URATE	TRUE	reported	textfile	0.0157	2.088e-06	1672	M37097.metal.pos.txt.gz	TRUE	reported	8dJBQP	2	TRUE	0.0133587	22.6111
rs3828671	A	G	A	G	-0.1357	-0.011835	0.0276	0.0278	FALSE	FALSE	FALSE	wMcgMU	0.011967	0.3227	288649	URATE	TRUE	reported	textfile	0.0257	1.24e-07	7014	M37097.metal.pos.txt.gz	TRUE	reported	8dJBQP	2	TRUE	0.00395918	27.8721
rs4792110	T	G	T	G	0.114	-0.008691	0.9378	0.9129	FALSE	FALSE	FALSE	wMcgMU	0.007011	0.2151	288649	URATE	TRUE	reported	textfile	0.0252	6.309e-06	7014	M37097.metal.pos.txt.gz	TRUE	reported	8dJBQP	2	TRUE	0.00290923	20.459
rs4898658	A	C	A	C	-0.0777	-0.001223	0.0682	0.07	FALSE	FALSE	FALSE	wMcgMU	0.0076857	0.8736	288649	URATE	TRUE	reported	textfile	0.0164	2.047e-06	7014	M37097.metal.pos.txt.gz	TRUE	reported	8dJBQP	2	TRUE	0.00319008	22.4404
rs719672	A	C	A	C	0.0917	-0.011634	0.8137	0.8003	FALSE	FALSE	FALSE	wMcgMU	0.0048788	0.01709	288649	URATE	TRUE	reported	textfile	0.0196	2.913e-06	1672	M37097.metal.pos.txt.gz	TRUE	reported	8dJBQP	2	TRUE	0.0129224	21.8628
rs7582926	T	C	T	C	-0.0437	0.002495	0.7138	0.7018	FALSE	FALSE	FALSE	wMcgMU	0.0041709	0.5496	288649	URATE	TRUE	reported	textfile	0.0095	3.893e-06	7014	M37097.metal.pos.txt.gz	TRUE	reported	8dJBQP	2	TRUE	0.00300775	21.154
rs9651696	T	C	T	C	-0.0756	0.005297	0.556	0.5374	FALSE	FALSE	FALSE	wMcgMU	0.0038769	0.1719	288649	URATE	TRUE	reported	textfile	0.0156	1.203e-06	1672	M37097.metal.pos.txt.gz	TRUE	reported	8dJBQP	2	TRUE	0.0138516	23.4571
The outcome is gout
1-oleoylglycerol (1-monoolein)
rs11627546	A	C	A	C	0.0294	-0.0109	0.1703	0.1861	FALSE	FALSE	FALSE	wDfHZC	0.0172	0.5279	763813	GOUT	TRUE	reported	textfile	0.0065	6.873e-06	5436	M21184.metal.pos.txt.gz	TRUE	reported	LWviY7	2	TRUE	0.00374936	20.4507
rs17729999	A	G	A	G	-0.0492	-0.0535	0.0612	0.0637	FALSE	FALSE	FALSE	wDfHZC	0.0268	0.04592	763813	GOUT	TRUE	reported	textfile	0.0108	5.228e-06	5436	M21184.metal.pos.txt.gz	TRUE	reported	LWviY7	2	TRUE	0.00380319	20.7455
rs182119	C	G	C	G	-0.0272	-0.0057	0.7302	0.7273	FALSE	TRUE	FALSE	wDfHZC	0.0148	0.6983	763813	GOUT	TRUE	reported	textfile	0.0057	1.732e-06	5436	M21184.metal.pos.txt.gz	TRUE	reported	LWviY7	2	TRUE	0.00417151	22.7629
rs188595	A	C	A	C	0.0258	0.0297	0.653	0.6451	FALSE	FALSE	FALSE	wDfHZC	0.0136	0.02837	763813	GOUT	TRUE	reported	textfile	0.0056	3.491e-06	5436	M21184.metal.pos.txt.gz	TRUE	reported	LWviY7	2	TRUE	0.00388948	21.218
rs1889891	T	C	T	C	0.0257	0.038	0.2641	0.2798	FALSE	FALSE	FALSE	wDfHZC	0.0146	0.00917	763813	GOUT	TRUE	reported	textfile	0.0057	5.774e-06	5436	M21184.metal.pos.txt.gz	TRUE	reported	LWviY7	2	TRUE	0.00372577	20.3215
rs2073030	A	T	A	T	0.0287	-0.0118	0.7836	0.7911	FALSE	TRUE	FALSE	wDfHZC	0.0157	0.4528	763813	GOUT	TRUE	reported	textfile	0.0064	6.989e-06	5436	M21184.metal.pos.txt.gz	TRUE	reported	LWviY7	2	TRUE	0.00368571	20.1022
rs2143069	A	G	A	G	-0.0234	-0.0234	0.4261	0.4102	FALSE	FALSE	FALSE	wDfHZC	0.0135	0.08365	763813	GOUT	TRUE	reported	textfile	0.005	2.635e-06	5436	M21184.metal.pos.txt.gz	TRUE	reported	LWviY7	2	TRUE	0.00401297	21.8943
rs2529488	T	C	T	C	-0.0376	-0.0416	0.8627	0.8508	FALSE	FALSE	FALSE	wDfHZC	0.0183	0.02303	763813	GOUT	TRUE	reported	textfile	0.0073	2.324e-07	5436	M21184.metal.pos.txt.gz	TRUE	reported	LWviY7	2	TRUE	0.00485664	26.5198
rs4937147	A	G	A	G	0.0379	-0.0055	0.1341	0.1459	FALSE	FALSE	FALSE	wDfHZC	0.0183	0.7659	763813	GOUT	TRUE	reported	textfile	0.0074	3.112e-07	5436	M21184.metal.pos.txt.gz	TRUE	reported	LWviY7	2	TRUE	0.00480225	26.2214
rs6005580	A	G	A	G	0.0446	0.0222	0.7521	0.7608	FALSE	FALSE	FALSE	wDfHZC	0.0158	0.1593	763813	GOUT	TRUE	reported	textfile	0.0099	6.376e-06	1690	M21184.metal.pos.txt.gz	TRUE	reported	LWviY7	2	TRUE	0.0118667	20.2715
rs7525018	T	G	T	G	-0.0268	-0.0423	0.7223	0.6933	FALSE	FALSE	FALSE	wDfHZC	0.0139	0.002417	763813	GOUT	TRUE	reported	textfile	0.0058	3.641e-06	5436	M21184.metal.pos.txt.gz	TRUE	reported	LWviY7	2	TRUE	0.0039123	21.3429
rs7998013	A	G	A	G	-0.0573	-0.0322	0.9344	0.8836	FALSE	FALSE	FALSE	wDfHZC	0.0265	0.223	763813	GOUT	TRUE	reported	textfile	0.0124	4.082e-06	5436	M21184.metal.pos.txt.gz	TRUE	reported	LWviY7	2	TRUE	0.00391277	21.3455
rs9296444	T	C	T	C	0.0267	0.0023	0.7828	0.781	FALSE	FALSE	FALSE	wDfHZC	0.0157	0.8827	763813	GOUT	TRUE	reported	textfile	0.0058	4.786e-06	5436	M21184.metal.pos.txt.gz	TRUE	reported	LWviY7	2	TRUE	0.00388327	21.1839
rs9313524	T	C	T	C	0.0264	0.017	0.4146	0.4043	FALSE	FALSE	FALSE	wDfHZC	0.0132	0.1982	763813	GOUT	TRUE	reported	textfile	0.0059	8.906e-06	5436	M21184.metal.pos.txt.gz	TRUE	reported	LWviY7	2	TRUE	0.00366968	20.0145
rs964184	C	G	C	G	-0.0443	-0.0625	0.8615	0.8592	FALSE	TRUE	FALSE	wDfHZC	0.0185	0.0007111	763813	GOUT	TRUE	reported	textfile	0.0073	1.202e-09	5436	M21184.metal.pos.txt.gz	TRUE	reported	LWviY7	2	TRUE	0.00672899	36.8131
X-11441
rs1028885	A	G	A	G	0.042	-0.0115	0.7832	0.7645	FALSE	FALSE	FALSE	g4Rkf9	0.0155	0.4584	763813	GOUT	TRUE	reported	textfile	0.0093	6.056e-06	1612	M32758.metal.pos.txt.gz	TRUE	reported	jrutPm	2	TRUE	0.0124942	20.3701
rs10823597	T	C	T	C	-0.0248	-0.0109	0.7417	0.7425	FALSE	FALSE	FALSE	g4Rkf9	0.0147	0.4574	763813	GOUT	TRUE	reported	textfile	0.005	8.42e-07	6642	M32758.metal.pos.txt.gz	TRUE	reported	jrutPm	2	TRUE	0.00369028	24.5942
rs11206237	A	C	A	C	0.0263	0.0036	0.1515	0.1533	FALSE	FALSE	FALSE	g4Rkf9	0.0178	0.8401	763813	GOUT	TRUE	reported	textfile	0.0059	8.557e-06	6642	M32758.metal.pos.txt.gz	TRUE	reported	jrutPm	2	TRUE	0.00298271	19.8645
rs12461351	C	G	C	G	0.0449	-0.0125	0.9375	0.9187	FALSE	TRUE	FALSE	g4Rkf9	0.0245	0.6099	763813	GOUT	TRUE	reported	textfile	0.0095	2.087e-06	6642	M32758.metal.pos.txt.gz	TRUE	reported	jrutPm	2	TRUE	0.00335188	22.3313
rs13266017	A	C	A	C	-0.0201	0.0067	0.5953	0.5838	FALSE	FALSE	FALSE	g4Rkf9	0.013	0.6058	763813	GOUT	TRUE	reported	textfile	0.0043	2.346e-06	6642	M32758.metal.pos.txt.gz	TRUE	reported	jrutPm	2	TRUE	0.00327891	21.8436
rs17863762	A	G	A	G	-0.0705	0.022	0.0292	0.0265	FALSE	FALSE	FALSE	g4Rkf9	0.044	0.6172	763813	GOUT	TRUE	reported	textfile	0.0139	3.802e-07	6642	M32758.metal.pos.txt.gz	TRUE	reported	jrutPm	2	TRUE	0.00385808	25.7169
rs3133577	T	C	T	C	-0.0252	0.01	0.6707	0.6611	FALSE	FALSE	FALSE	g4Rkf9	0.0136	0.4649	763813	GOUT	TRUE	reported	textfile	0.0048	1.983e-07	6642	M32758.metal.pos.txt.gz	TRUE	reported	jrutPm	2	TRUE	0.00413258	27.5542
rs3820744	T	C	T	C	-0.0433	0.0075	0.9084	0.9005	FALSE	FALSE	FALSE	g4Rkf9	0.0218	0.7295	763813	GOUT	TRUE	reported	textfile	0.0074	4.281e-09	6642	M32758.metal.pos.txt.gz	TRUE	reported	jrutPm	2	TRUE	0.00512838	34.228
rs4148324	T	G	T	G	-0.1091	0.0234	0.6706	0.671	FALSE	FALSE	FALSE	g4Rkf9	0.0137	0.0868	763813	GOUT	TRUE	reported	textfile	0.0048	1.52e-116	6642	M32758.metal.pos.txt.gz	TRUE	reported	jrutPm	2	TRUE	0.0721669	516.459
rs4430526	A	G	A	G	0.0194	-0.0233	0.5227	0.5226	FALSE	FALSE	FALSE	g4Rkf9	0.0128	0.06973	763813	GOUT	TRUE	reported	textfile	0.0042	3.723e-06	6642	M32758.metal.pos.txt.gz	TRUE	reported	jrutPm	2	TRUE	0.00320194	21.3292
rs4854192	A	G	A	G	0.0221	-0.0226	0.6878	0.6819	FALSE	FALSE	FALSE	g4Rkf9	0.0139	0.1037	763813	GOUT	TRUE	reported	textfile	0.005	9.686e-06	6642	M32758.metal.pos.txt.gz	TRUE	reported	jrutPm	2	TRUE	0.00293272	19.5305
rs504026	A	G	A	G	0.1099	0.0125	0.9734	0.9587	FALSE	FALSE	FALSE	g4Rkf9	0.0376	0.7406	763813	GOUT	TRUE	reported	textfile	0.0242	5.526e-06	1612	M32758.metal.pos.txt.gz	TRUE	reported	jrutPm	2	TRUE	0.0126322	20.598
rs7858984	A	G	A	G	-0.0219	0.0081	0.3026	0.3106	FALSE	FALSE	FALSE	g4Rkf9	0.0143	0.5721	763813	GOUT	TRUE	reported	textfile	0.0049	8.876e-06	6642	M32758.metal.pos.txt.gz	TRUE	reported	jrutPm	2	TRUE	0.00299842	19.9694
rs7906674	T	G	T	G	-0.0193	-0.0053	0.479	0.4762	FALSE	FALSE	FALSE	g4Rkf9	0.0129	0.6787	763813	GOUT	TRUE	reported	textfile	0.0042	4.813e-06	6642	M32758.metal.pos.txt.gz	TRUE	reported	jrutPm	2	TRUE	0.00316912	21.1099
X-11442
rs10135212	T	C	T	C	-0.0262	0.0253	0.8095	0.7947	FALSE	FALSE	FALSE	9E5uk2	0.0162	0.1184	763813	GOUT	TRUE	reported	textfile	0.0057	4.127e-06	6712	M32759.metal.pos.txt.gz	TRUE	reported	A7LkWw	2	TRUE	0.00313788	21.1214
rs10744163	T	C	T	C	-0.0217	0.0195	0.3489	0.355	FALSE	FALSE	FALSE	9E5uk2	0.0134	0.1474	763813	GOUT	TRUE	reported	textfile	0.0048	8.004e-06	6712	M32759.metal.pos.txt.gz	TRUE	reported	A7LkWw	2	TRUE	0.00303574	20.4318
rs1076160	T	C	T	C	-0.0186	-0.0263	0.4749	0.492	FALSE	FALSE	FALSE	9E5uk2	0.013	0.04233	763813	GOUT	TRUE	reported	textfile	0.0042	8.688e-06	6712	M32759.metal.pos.txt.gz	TRUE	reported	A7LkWw	2	TRUE	0.00291345	19.6064
rs11564118	A	G	A	G	0.0395	0.042	0.9236	0.9173	FALSE	FALSE	FALSE	9E5uk2	0.0234	0.0732	763813	GOUT	TRUE	reported	textfile	0.0082	1.578e-06	6712	M32759.metal.pos.txt.gz	TRUE	reported	A7LkWw	2	TRUE	0.00344521	23.1973
rs12446951	A	G	A	G	0.0282	-0.0164	0.1573	0.1686	FALSE	FALSE	FALSE	9E5uk2	0.0181	0.3642	763813	GOUT	TRUE	reported	textfile	0.0063	7.85e-06	6712	M32759.metal.pos.txt.gz	TRUE	reported	A7LkWw	2	TRUE	0.00297626	20.0303
rs129313	T	G	T	G	-0.0956	0.0711	0.0263	0.0729	FALSE	FALSE	FALSE	9E5uk2	0.0419	0.08915	763813	GOUT	TRUE	reported	textfile	0.0214	8.127e-06	1614	M32759.metal.pos.txt.gz	TRUE	reported	A7LkWw	2	TRUE	0.0122137	19.9319
rs16889589	C	G	C	G	0.0719	-0.0442	0.0382	0.0877	FALSE	TRUE	FALSE	9E5uk2	0.0245	0.07111	763813	GOUT	TRUE	reported	textfile	0.0157	5e-06	6712	M32759.metal.pos.txt.gz	TRUE	reported	A7LkWw	2	TRUE	0.00311495	20.9667
rs2268181	T	C	T	C	-0.0267	-0.0065	0.8405	0.8311	FALSE	FALSE	FALSE	9E5uk2	0.0172	0.7056	763813	GOUT	TRUE	reported	textfile	0.0058	4.779e-06	6712	M32759.metal.pos.txt.gz	TRUE	reported	A7LkWw	2	TRUE	0.00314735	21.1854
rs2868035	A	G	A	G	0.0219	-0.0081	0.3422	0.3551	FALSE	FALSE	FALSE	9E5uk2	0.0137	0.5544	763813	GOUT	TRUE	reported	textfile	0.0049	7.522e-06	6712	M32759.metal.pos.txt.gz	TRUE	reported	A7LkWw	2	TRUE	0.00296725	19.9695
rs3108908	T	C	T	C	0.0223	-0.009	0.3316	0.3412	FALSE	FALSE	FALSE	9E5uk2	0.0136	0.5099	763813	GOUT	TRUE	reported	textfile	0.0048	3.029e-06	6712	M32759.metal.pos.txt.gz	TRUE	reported	A7LkWw	2	TRUE	0.00320539	21.5773
rs4148324	T	G	T	G	-0.109	0.0234	0.6696	0.671	FALSE	FALSE	FALSE	9E5uk2	0.0137	0.0868	763813	GOUT	TRUE	reported	textfile	0.0047	5.37e-117	6712	M32759.metal.pos.txt.gz	TRUE	reported	A7LkWw	2	TRUE	0.0741871	537.685
rs4711652	A	G	A	G	0.0188	-0.0137	0.5551	0.5548	FALSE	FALSE	FALSE	9E5uk2	0.0129	0.2871	763813	GOUT	TRUE	reported	textfile	0.0042	8.562e-06	6712	M32759.metal.pos.txt.gz	TRUE	reported	A7LkWw	2	TRUE	0.00297626	20.0303
rs7215713	T	C	T	C	0.0245	-0.0029	0.2296	0.2428	FALSE	FALSE	FALSE	9E5uk2	0.0157	0.8544	763813	GOUT	TRUE	reported	textfile	0.005	1.183e-06	6712	M32759.metal.pos.txt.gz	TRUE	reported	A7LkWw	2	TRUE	0.00356442	24.0028
rs7906674	T	G	T	G	-0.0211	-0.0053	0.4799	0.4762	FALSE	FALSE	FALSE	9E5uk2	0.0129	0.6787	763813	GOUT	TRUE	reported	textfile	0.0042	5.055e-07	6712	M32759.metal.pos.txt.gz	TRUE	reported	A7LkWw	2	TRUE	0.00374614	25.2311
rs838705	A	G	A	G	0.0247	-0.0022	0.6145	0.6072	FALSE	FALSE	FALSE	9E5uk2	0.0134	0.8716	763813	GOUT	TRUE	reported	textfile	0.0043	6.572e-09	6712	M32759.metal.pos.txt.gz	TRUE	reported	A7LkWw	2	TRUE	0.00489187	32.9858
rs867335	A	T	A	T	-0.1441	0.0289	0.0201	0.0358	FALSE	TRUE	FALSE	9E5uk2	0.0399	0.4694	763813	GOUT	TRUE	reported	textfile	0.0324	8.458e-06	1614	M32759.metal.pos.txt.gz	TRUE	reported	A7LkWw	2	TRUE	0.0121072	19.756
rs9316990	A	G	A	G	0.0189	-0.0247	0.433	0.4345	FALSE	FALSE	FALSE	9E5uk2	0.013	0.057	763813	GOUT	TRUE	reported	textfile	0.0042	7.237e-06	6712	M32759.metal.pos.txt.gz	TRUE	reported	A7LkWw	2	TRUE	0.00300791	20.244

## Sheet: Table S3 MR forward analysis
Metabolite and urate positive MR analysis
Exposure	Metabolite	Super-pathway	method	nsnp	b	se	pval	FDR	lo_ci	up_ci	or	or_lci95	or_uci95	estimate
M00053	glutamine	Amino acid	Inverse variance weighted	5	-0.789579	0.392412	0.0442079	0.160151	-1.55871	-0.0204504	0.454036	0.210408	0.979757	0.45 (0.21-0.98)
M00053	glutamine	Amino acid	Weighted median	5	-0.762973	0.339474	0.0246071		-1.42834	-0.0976041	0.466278	0.239706	0.907008	0.47 (0.24-0.91)
M00053	glutamine	Amino acid	MR Egger	5	-2.42149	0.601088	0.0274922		-3.59962	-1.24336	0.0887894	0.0273341	0.288415	0.09 (0.03-0.29)
M00053	glutamine	Amino acid	Simple mode	5	0.157051	0.808454	0.855439		-1.42752	1.74162	1.17005	0.239903	5.70658	1.17 (0.24-5.71)
M00053	glutamine	Amino acid	Weighted mode	5	-1.26188	0.35267	0.0232073		-1.95311	-0.570651	0.28312	0.141832	0.565158	0.28 (0.14-0.57)
M00059	histidine	Amino acid	Inverse variance weighted	7	-5.30644	5.47412	0.332361	0.34676	-16.0357	5.42282	0.00495953	1.08587e-07	226.517	0.00 (0.00- 226.52)
M00059	histidine	Amino acid	Weighted median	7	0.292504	0.272925	0.283838		-0.242429	0.827436	1.33978	0.78472	2.28745	1.34 (0.78-2.29)
M00059	histidine	Amino acid	MR Egger	7	-1.71005	9.35727	0.862173		-20.0503	16.6302	0.180858	1.96006e-09	1.6688e+07	0.18 (0.00-16688009.58)
M00059	histidine	Amino acid	Simple mode	7	0.122516	0.285687	0.683003		-0.437429	0.682462	1.13034	0.645694	1.97874	1.13 (0.65-1.98)
M00059	histidine	Amino acid	Weighted mode	7	0.285327	0.251336	0.29958		-0.207292	0.777946	1.3302	0.812782	2.177	1.33 (0.81- 2.18)
M00060	leucine	Amino acid	Inverse variance weighted	180	0.353897	0.0711303	6.51363e-07	3.95845e-05	0.214481	0.493312	1.42461	1.23922	1.63773	1.42 (1.24-1.64)
M00060	leucine	Amino acid	Weighted median	180	0.358364	0.0999418	0.000336139		0.162478	0.55425	1.43099	1.17642	1.74063	1.43 (1.18-1.74)
M00060	leucine	Amino acid	MR Egger	180	0.399097	0.421143	0.344591		-0.426343	1.22454	1.49048	0.652893	3.40259	1.49 (0.65-3.40)
M00060	leucine	Amino acid	Simple mode	180	0.494327	0.31547	0.118891		-0.123993	1.11265	1.63939	0.883386	3.0424	1.64 (0.88-3.04)
M00060	leucine	Amino acid	Weighted mode	180	0.467479	0.302916	0.124533		-0.126237	1.06119	1.59597	0.881406	2.88982	1.60 (0.88-2.89)
M00569	caffeine	Xenobiotics	Inverse variance weighted	11	0.036107	0.0289128	0.211729	0.299204	-0.020562	0.0927759	1.03677	0.979648	1.09722	1.04 (0.98-1.10)
M00569	caffeine	Xenobiotics	Weighted median	11	0.0172113	0.0278619	0.536748		-0.0373979	0.0718206	1.01736	0.963293	1.07446	1.02 (0.96-1.07)
M00569	caffeine	Xenobiotics	MR Egger	11	0.0297704	0.092918	0.755983		-0.152349	0.21189	1.03022	0.858689	1.23601	1.03 (0.86-1.24)
M00569	caffeine	Xenobiotics	Simple mode	11	0.00815852	0.0385625	0.836695		-0.067424	0.0837411	1.00819	0.934799	1.08735	1.01 (0.93-1.09)
M00569	caffeine	Xenobiotics	Weighted mode	11	0.00680421	0.0307017	0.829067		-0.0533711	0.0669796	1.00683	0.948028	1.06927	1.01 (0.95-1.07)
M00599	pyruvate	Carbohydrate	Inverse variance weighted	14	-0.00804648	0.0559419	0.88563	0.572265	-0.117693	0.1016	0.991986	0.888969	1.10694	0.99 (0.89-1.11)
M00599	pyruvate	Carbohydrate	Weighted median	14	-0.0253296	0.0762856	0.739861		-0.174849	0.12419	0.974988	0.839583	1.13223	0.97 (0.84-1.13)
M00599	pyruvate	Carbohydrate	MR Egger	14	-0.246406	0.1594	0.148098		-0.55883	0.0660176	0.781605	0.571878	1.06825	0.78 (0.57-1.07)
M00599	pyruvate	Carbohydrate	Simple mode	14	0.0156973	0.124349	0.901477		-0.228027	0.259422	1.01582	0.796103	1.29618	1.02 (0.80-1.30)
M00599	pyruvate	Carbohydrate	Weighted mode	14	-0.104002	0.0999567	0.317088		-0.299917	0.0919135	0.901224	0.74088	1.09627	0.90 (0.74-1.10)
M01105	linoleate (18:2n6)	Lipid	Inverse variance weighted	17	-0.115782	0.0969103	0.23219	0.305995	-0.305726	0.074162	0.890669	0.736588	1.07698	0.89 (0.74-1.08)
M01105	linoleate (18:2n6)	Lipid	Weighted median	17	-0.0368069	0.126601	0.771256		-0.284944	0.211331	0.963862	0.752056	1.23532	0.96 (0.75-1.24)
M01105	linoleate (18:2n6)	Lipid	MR Egger	17	-0.189289	0.371115	0.617435		-0.916674	0.538096	0.827547	0.399847	1.71274	0.83 (0.40-1.71)
M01105	linoleate (18:2n6)	Lipid	Simple mode	17	0.210221	0.236375	0.38699		-0.253074	0.673515	1.23395	0.77641	1.96112	1.23 (0.78-1.96)
M01105	linoleate (18:2n6)	Lipid	Weighted mode	17	0.17679	0.228646	0.450674		-0.271356	0.624936	1.19338	0.762345	1.86813	1.19 (0.76-1.87)
M01114	deoxycholate	Lipid	Inverse variance weighted	17	0.0457354	0.0296261	0.122649	0.252937	-0.0123318	0.103803	1.0468	0.987744	1.10938	1.05 (0.99-1.11)
M01114	deoxycholate	Lipid	Weighted median	17	0.0632232	0.0375581	0.0923083		-0.0103906	0.136837	1.06526	0.989663	1.14664	1.07 (0.99-1.15)
M01114	deoxycholate	Lipid	MR Egger	17	0.0916446	0.0718378	0.221458		-0.0491575	0.232447	1.09598	0.952031	1.26168	1.10 (0.95-1.26)
M01114	deoxycholate	Lipid	Simple mode	17	0.0813911	0.0608764	0.199925		-0.0379265	0.200709	1.0848	0.962784	1.22227	1.08 (0.96-1.22)
M01114	deoxycholate	Lipid	Weighted mode	17	0.0676538	0.0606858	0.281393		-0.0512903	0.186598	1.06999	0.950003	1.20514	1.07 (0.95-1.21)
M01494	5-oxoproline	Amino acid	Inverse variance weighted	23	0.180126	0.0904575	0.0464507	0.163347	0.00282905	0.357423	1.19737	1.00283	1.42964	1.20 (1.00-1.43)
M01494	5-oxoproline	Amino acid	Weighted median	23	0.258322	0.106803	0.0155768		0.0489887	0.467656	1.29476	1.05021	1.59625	1.29 (1.05-1.60)
M01494	5-oxoproline	Amino acid	MR Egger	23	0.202243	0.152333	0.19855		-0.0963292	0.500815	1.22415	0.908165	1.65007	1.22 (0.91-1.65)
M01494	5-oxoproline	Amino acid	Simple mode	23	0.312071	0.247125	0.21988		-0.172294	0.796436	1.36625	0.841732	2.21762	1.37 (0.84-2.22)
M01494	5-oxoproline	Amino acid	Weighted mode	23	0.268362	0.111973	0.0254772		0.0488963	0.487829	1.30782	1.05011	1.62878	1.31 (1.05-1.63)
M01508	pantothenate	Cofactors and vitamins	Inverse variance weighted	25	-0.0617362	0.0557483	0.268117	0.318597	-0.171003	0.0475304	0.940131	0.842819	1.04868	0.94 (0.84-1.05)
M01508	pantothenate	Cofactors and vitamins	Weighted median	25	-0.0487617	0.0803539	0.543959		-0.206255	0.108732	0.952408	0.813625	1.11486	0.95 (0.81-1.11)
M01508	pantothenate	Cofactors and vitamins	MR Egger	25	-0.0691804	0.113482	0.548092		-0.291605	0.153244	0.933158	0.747063	1.16561	0.93 (0.75-1.17)
M01508	pantothenate	Cofactors and vitamins	Simple mode	25	-0.00591203	0.132101	0.964674		-0.264829	0.253005	0.994105	0.767337	1.28789	0.99 (0.77-1.29)
M01508	pantothenate	Cofactors and vitamins	Weighted mode	25	-0.0706703	0.102146	0.495669		-0.270877	0.129537	0.931769	0.76271	1.1383	0.93 (0.76-1.14)
M01564	citrate	Energy	Inverse variance weighted	45	-0.124081	0.0644134	0.0540634	0.318597	-0.250331	0.00216891	0.883308	0.778543	1.00217	0.88 (0.78-1.00)
M01564	citrate	Energy	Weighted median	45	-0.159881	0.0974398	0.100835		-0.350863	0.0311008	0.852245	0.70408	1.03159	0.85 (0.70-1.03)
M01564	citrate	Energy	MR Egger	45	0.0610752	0.179349	0.735109		-0.290449	0.412599	1.06298	0.747928	1.51074	1.06 (0.75-1.51)
M01564	citrate	Energy	Simple mode	45	-0.355084	0.20924	0.096758		-0.765194	0.0550271	0.701115	0.465243	1.05657	0.70 (0.47-1.06)
M01564	citrate	Energy	Weighted mode	45	-0.272371	0.162968	0.101759		-0.591788	0.0470469	0.761572	0.553337	1.04817	0.76 (0.55-1.05)
M01649	valine	Amino acid	Inverse variance weighted	4	0.219698	0.306138	0.472978	0.172923	-0.380333	0.819729	1.2457	0.683633	2.26989	1.25 (0.68-2.27)
M01649	valine	Amino acid	Weighted median	4	0.121701	0.377208	0.746971		-0.617627	0.861028	1.12942	0.539222	2.36559	1.13 (0.54-2.37)
M01649	valine	Amino acid	MR Egger	4	-0.166579	0.547691	0.789743		-1.24005	0.906896	0.846556	0.289368	2.47662	0.85 (0.29-2.48)
M01649	valine	Amino acid	Simple mode	4	0.15188	0.499731	0.781047		-0.827593	1.13135	1.16402	0.4371	3.09985	1.16 (0.44-3.10)
M01649	valine	Amino acid	Weighted mode	4	0.00152076	0.410648	0.997278		-0.803348	0.80639	1.00152	0.447827	2.23981	1.00 (0.45-2.24)
M01769	cortisone	Lipid	Inverse variance weighted	37	0.086315	0.0733383	0.239218	0.416745	-0.057428	0.230058	1.09015	0.94419	1.25867	1.09 (0.94-1.26)
M01769	cortisone	Lipid	Weighted median	37	0.0766326	0.115388	0.506606		-0.149527	0.302792	1.07965	0.861115	1.35363	1.08 (0.86-1.35)
M01769	cortisone	Lipid	MR Egger	37	-0.0183684	0.167479	0.913293		-0.346627	0.30989	0.981799	0.707069	1.36328	0.98 (0.71-1.36)
M01769	cortisone	Lipid	Simple mode	37	0.224697	0.191008	0.247166		-0.149679	0.599073	1.25194	0.860984	1.82043	1.25 (0.86-1.82)
M01769	cortisone	Lipid	Weighted mode	37	0.111749	0.140391	0.431261		-0.163418	0.386916	1.11823	0.849236	1.47243	1.12 (0.85-1.47)
M01898	proline	Amino acid	Inverse variance weighted	36	0.00753198	0.0523719	0.885645	0.308121	-0.095117	0.110181	1.00756	0.909267	1.11648	1.01 (0.91-1.12)
M01898	proline	Amino acid	Weighted median	36	-0.0618888	0.0745245	0.406285		-0.207957	0.0841792	0.939987	0.812242	1.08782	0.94 (0.81-1.09)
M01898	proline	Amino acid	MR Egger	36	-0.12981	0.0940674	0.176603		-0.314182	0.0545617	0.878262	0.730386	1.05608	0.88 (0.73-1.06)
M01898	proline	Amino acid	Simple mode	36	-0.0292778	0.138231	0.833488		-0.30021	0.241654	0.971147	0.740663	1.27335	0.97 (0.74-1.27)
M01898	proline	Amino acid	Weighted mode	36	-0.0732716	0.0785575	0.357359		-0.227244	0.0807012	0.929348	0.796726	1.08405	0.93 (0.80-1.08)
M02137	biliverdin	Cofactors and vitamins	Inverse variance weighted	18	-0.00794705	0.0301558	0.79214	0.57227	-0.0670523	0.0511582	0.992084	0.935146	1.05249	0.99 (0.94-1.05)
M02137	biliverdin	Cofactors and vitamins	Weighted median	18	-0.0207094	0.0334253	0.53554		-0.0862229	0.0448042	0.979504	0.91739	1.04582	0.98 (0.92-1.05)
M02137	biliverdin	Cofactors and vitamins	MR Egger	18	-0.0104961	0.0517391	0.841797		-0.111905	0.0909126	0.989559	0.894129	1.09517	0.99 (0.89-1.10)
M02137	biliverdin	Cofactors and vitamins	Simple mode	18	-0.106682	0.0712617	0.152716		-0.246355	0.0329906	0.898811	0.781644	1.03354	0.90 (0.78-1.03)
M02137	biliverdin	Cofactors and vitamins	Weighted mode	18	-0.0256723	0.0345031	0.467003		-0.0932984	0.0419539	0.974654	0.910922	1.04285	0.97 (0.91-1.04)
M02730	gamma-glutamylglutamine	Peptide	Inverse variance weighted	18	-0.189612	0.134703	0.159241	0.544764	-0.453631	0.0744062	0.82728	0.635317	1.07724	0.83 (0.64-1.08)
M02730	gamma-glutamylglutamine	Peptide	Weighted median	18	-0.228072	0.152221	0.134056		-0.526426	0.0702811	0.796067	0.590712	1.07281	0.80 (0.59-1.07)
M02730	gamma-glutamylglutamine	Peptide	MR Egger	18	-0.431734	0.420424	0.319743		-1.25576	0.392297	0.649382	0.284858	1.48038	0.65 (0.28-1.48)
M02730	gamma-glutamylglutamine	Peptide	Simple mode	18	-0.560131	0.364956	0.143236		-1.27544	0.155183	0.571134	0.279307	1.16787	0.57 (0.28-1.17)
M02730	gamma-glutamylglutamine	Peptide	Weighted mode	18	-0.628758	0.416573	0.149569		-1.44524	0.187725	0.533254	0.235689	1.2065	0.53 (0.24-1.21)
M02734	gamma-glutamyltyrosine	Peptide	Inverse variance weighted	45	-0.0141539	0.0743367	0.848993	0.27627	-0.159854	0.131546	0.985946	0.852268	1.14059	0.99 (0.85-1.14)
M02734	gamma-glutamyltyrosine	Peptide	Weighted median	45	-0.0257426	0.0964567	0.78956		-0.214798	0.163313	0.974586	0.806705	1.1774	0.97 (0.81-1.18)
M02734	gamma-glutamyltyrosine	Peptide	MR Egger	45	-0.164336	0.236973	0.491738		-0.628803	0.300131	0.848457	0.53323	1.35004	0.85 (0.53-1.35)
M02734	gamma-glutamyltyrosine	Peptide	Simple mode	45	0.0190489	0.17466	0.913648		-0.323284	0.361382	1.01923	0.723768	1.43531	1.02 (0.72-1.44)
M02734	gamma-glutamyltyrosine	Peptide	Weighted mode	45	-0.0397083	0.144764	0.78514		-0.323446	0.244029	0.96107	0.723651	1.27638	0.96 (0.72-1.28)
M12017	3-methoxytyrosine	Amino acid	Inverse variance weighted	13	-0.124515	0.0819222	0.128531	0.561894	-0.285083	0.0360524	0.882925	0.751952	1.03671	0.88 (0.75-1.04)
M12017	3-methoxytyrosine	Amino acid	Weighted median	13	-0.149194	0.105721	0.158186		-0.356407	0.0580198	0.861402	0.700187	1.05974	0.86 (0.70-1.06)
M12017	3-methoxytyrosine	Amino acid	MR Egger	13	-0.160068	0.257731	0.547209		-0.66522	0.345084	0.852086	0.51416	1.41211	0.85 (0.51-1.41)
M12017	3-methoxytyrosine	Amino acid	Simple mode	13	-0.264373	0.160294	0.124998		-0.578549	0.0498027	0.767687	0.560712	1.05106	0.77 (0.56-1.05)
M12017	3-methoxytyrosine	Amino acid	Weighted mode	13	-0.224271	0.117039	0.0794619		-0.453668	0.00512563	0.799098	0.635294	1.00514	0.80 (0.64-1.01)
M12129	beta-hydroxyisovalerate	Amino acid	Inverse variance weighted	23	0.0377779	0.0564728	0.503522	0.257265	-0.0729087	0.148465	1.0385	0.929686	1.16005	1.04 (0.93-1.16)
M12129	beta-hydroxyisovalerate	Amino acid	Weighted median	23	0.0849127	0.0841377	0.312873		-0.0799971	0.249823	1.08862	0.923119	1.2838	1.09 (0.92-1.28)
M12129	beta-hydroxyisovalerate	Amino acid	MR Egger	23	0.146841	0.143499	0.317818		-0.134418	0.428099	1.15817	0.874224	1.53434	1.16 (0.87-1.53)
M12129	beta-hydroxyisovalerate	Amino acid	Simple mode	23	-0.00291917	0.151183	0.984769		-0.299238	0.2934	0.997085	0.741383	1.34098	1.00 (0.74-1.34)
M12129	beta-hydroxyisovalerate	Amino acid	Weighted mode	23	0.076642	0.0919809	0.413666		-0.103641	0.256925	1.07966	0.901549	1.29295	1.08 (0.90-1.29)
M15140	kynurenine	Amino acid	Inverse variance weighted	37	0.0795445	0.0686541	0.246608	0.43203	-0.0550175	0.214106	1.08279	0.946469	1.23875	1.08 (0.95-1.24)
M15140	kynurenine	Amino acid	Weighted median	37	0.0827829	0.100855	0.411753		-0.114893	0.280458	1.08631	0.891462	1.32374	1.09 (0.89-1.32)
M15140	kynurenine	Amino acid	MR Egger	37	-0.190895	0.145454	0.197926		-0.475985	0.0941955	0.82622	0.621273	1.09877	0.83 (0.62-1.10)
M15140	kynurenine	Amino acid	Simple mode	37	0.0842061	0.178481	0.639921		-0.265616	0.434029	1.08785	0.766733	1.54346	1.09 (0.77-1.54)
M15140	kynurenine	Amino acid	Weighted mode	37	0.0649733	0.144627	0.655946		-0.218495	0.348442	1.06713	0.803727	1.41686	1.07 (0.80-1.42)
M15335	mannitol	Carbohydrate	Inverse variance weighted	13	0.0310515	0.0270606	0.251183	0.310255	-0.0219872	0.0840901	1.03154	0.978253	1.08773	1.03 (0.98-1.09)
M15335	mannitol	Carbohydrate	Weighted median	13	0.0170573	0.0284715	0.549107		-0.0387469	0.0728614	1.0172	0.961994	1.07558	1.02 (0.96-1.08)
M15335	mannitol	Carbohydrate	MR Egger	13	-0.0253415	0.0709374	0.727673		-0.164379	0.113696	0.974977	0.848421	1.12041	0.97 (0.85-1.12)
M15335	mannitol	Carbohydrate	Simple mode	13	0.0293659	0.0394923	0.471436		-0.048039	0.106771	1.0298	0.953097	1.11268	1.03 (0.95-1.11)
M15335	mannitol	Carbohydrate	Weighted mode	13	0.0200179	0.0303695	0.522252		-0.0395064	0.0795421	1.02022	0.961264	1.08279	1.02 (0.96-1.08)
M15500	carnitine	Lipid	Inverse variance weighted	215	0.155107	0.0677077	0.0219731	0.311527	0.0223999	0.287814	1.16778	1.02265	1.33351	1.17 (1.02-1.33)
M15500	carnitine	Lipid	Weighted median	215	0.144517	0.0925576	0.118434		-0.0368954	0.32593	1.15548	0.963777	1.38532	1.16 (0.96-1.39)
M15500	carnitine	Lipid	MR Egger	215	0.243202	0.229874	0.291263		-0.207351	0.693754	1.27533	0.812735	2.00121	1.28 (0.81-2.00)
M15500	carnitine	Lipid	Simple mode	215	-0.108579	0.289344	0.707841		-0.675693	0.458536	0.897108	0.508803	1.58176	0.90 (0.51-1.58)
M15500	carnitine	Lipid	Weighted mode	215	0.148597	0.232862	0.52407		-0.307813	0.605007	1.16021	0.735053	1.83126	1.16 (0.74-1.83)
M15506	choline	Lipid	Inverse variance weighted	23	0.074417	0.129208	0.56465	0.460335	-0.17883	0.327664	1.07726	0.836248	1.38772	1.08 (0.84-1.39)
M15506	choline	Lipid	Weighted median	23	0.05234	0.182707	0.774519		-0.305766	0.410446	1.05373	0.736559	1.50749	1.05 (0.74-1.51)
M15506	choline	Lipid	MR Egger	23	0.366892	0.374769	0.338733		-0.367654	1.10144	1.44324	0.692356	3.00849	1.44 (0.69-3.01)
M15506	choline	Lipid	Simple mode	23	-0.0562432	0.352579	0.874715		-0.747298	0.634811	0.945309	0.473645	1.88667	0.95 (0.47-1.89)
M15506	choline	Lipid	Weighted mode	23	-0.0263433	0.305387	0.932039		-0.624903	0.572216	0.974001	0.535313	1.77219	0.97 (0.54-1.77)
M15630	N-acetylornithine	Amino acid	Inverse variance weighted	25	0.0774457	0.024449	0.00153683	0.0259255	0.0295256	0.125366	1.08052	1.02997	1.13356	1.08 (1.03-1.13)
M15630	N-acetylornithine	Amino acid	Weighted median	25	0.100193	0.0246942	4.96276e-05		0.0517929	0.148594	1.10538	1.05316	1.1602	1.11 (1.05-1.16)
M15630	N-acetylornithine	Amino acid	MR Egger	25	0.111758	0.0348628	0.0039254		0.0434265	0.180089	1.11824	1.04438	1.19732	1.12 (1.04-1.20)
M15630	N-acetylornithine	Amino acid	Simple mode	25	-0.0213925	0.0735605	0.773691		-0.165571	0.122786	0.978835	0.84741	1.13064	0.98 (0.85-1.13)
M15630	N-acetylornithine	Amino acid	Weighted mode	25	0.0976507	0.022533	0.000226098		0.053486	0.141815	1.10258	1.05494	1.15236	1.10 (1.05-1.15)
M15650	N1-methyladenosine	Nucleotide	Inverse variance weighted	6	0.214254	0.390191	0.582936	0.468262	-0.55052	0.979029	1.23894	0.57665	2.66187	1.24 (0.58-2.66)
M15650	N1-methyladenosine	Nucleotide	Weighted median	6	0.0232145	0.409605	0.954804		-0.779612	0.82604	1.02349	0.458584	2.28426	1.02 (0.46-2.28)
M15650	N1-methyladenosine	Nucleotide	MR Egger	6	-15.2592	16.0437	0.395409		-46.7048	16.1863	2.36049e-07	5.20429e-21	1.07064e+07	0.00 (0.00-10706360.69)
M15650	N1-methyladenosine	Nucleotide	Simple mode	6	-0.146247	0.621635	0.823338		-1.36465	1.07216	0.863945	0.25547	2.92168	0.86 (0.26-2.92)
M15650	N1-methyladenosine	Nucleotide	Weighted mode	6	-0.124407	0.629163	0.851041		-1.35757	1.10875	0.883021	0.257286	3.03058	0.88 (0.26-3.03)
M15676	3-methyl-2-oxovalerate	Amino acid	Inverse variance weighted	31	-0.238719	0.0931982	0.0104249	0.0802226	-0.421387	-0.0560502	0.787636	0.656136	0.945492	0.79 (0.66-0.95)
M15676	3-methyl-2-oxovalerate	Amino acid	Weighted median	31	-0.139053	0.110867	0.209757		-0.356351	0.0782461	0.870182	0.700227	1.08139	0.87 (0.70-1.08)
M15676	3-methyl-2-oxovalerate	Amino acid	MR Egger	31	-0.159068	0.194579	0.42031		-0.540442	0.222306	0.852939	0.582491	1.24895	0.85 (0.58-1.25)
M15676	3-methyl-2-oxovalerate	Amino acid	Simple mode	31	-0.128073	0.214635	0.555184		-0.548757	0.292612	0.879789	0.577667	1.33992	0.88 (0.58-1.34)
M15676	3-methyl-2-oxovalerate	Amino acid	Weighted mode	31	-0.0907665	0.164045	0.584157		-0.412295	0.230762	0.913231	0.662129	1.25956	0.91 (0.66-1.26)
M15990	glycerophosphorylcholine (GPC)	Lipid	Inverse variance weighted	19	-0.0331633	0.0394615	0.400686	0.377066	-0.110508	0.0441812	0.967381	0.895379	1.04517	0.97 (0.90-1.05)
M15990	glycerophosphorylcholine (GPC)	Lipid	Weighted median	19	0.0126501	0.0431504	0.769397		-0.0719247	0.0972249	1.01273	0.930601	1.10211	1.01 (0.93-1.10)
M15990	glycerophosphorylcholine (GPC)	Lipid	MR Egger	19	0.0343393	0.0510378	0.510104		-0.0656948	0.134374	1.03494	0.936417	1.14382	1.03 (0.94-1.14)
M15990	glycerophosphorylcholine (GPC)	Lipid	Simple mode	19	0.0183701	0.136182	0.894193		-0.248547	0.285287	1.01854	0.779933	1.33014	1.02 (0.78-1.33)
M15990	glycerophosphorylcholine (GPC)	Lipid	Weighted mode	19	0.0145629	0.0412066	0.727884		-0.066202	0.0953278	1.01467	0.935942	1.10002	1.01 (0.94-1.10)
M16822	X-04499--3,4-dihydroxybutyrate	Amino acid	Inverse variance weighted	17	0.0697443	0.0833146	0.402526	0.378142	-0.0935524	0.233041	1.07223	0.91069	1.26243	1.07 (0.91-1.26)
M16822	X-04499--3,4-dihydroxybutyrate	Amino acid	Weighted median	17	0.0942727	0.115306	0.413595		-0.131728	0.320273	1.09886	0.876579	1.3775	1.10 (0.88-1.38)
M16822	X-04499--3,4-dihydroxybutyrate	Amino acid	MR Egger	17	0.12755	0.362041	0.729509		-0.582051	0.837151	1.13604	0.558751	2.30978	1.14 (0.56-2.31)
M16822	X-04499--3,4-dihydroxybutyrate	Amino acid	Simple mode	17	0.137418	0.233182	0.563879		-0.319619	0.594455	1.14731	0.726426	1.81204	1.15 (0.73-1.81)
M16822	X-04499--3,4-dihydroxybutyrate	Amino acid	Weighted mode	17	0.141663	0.236079	0.556866		-0.321052	0.604378	1.15219	0.725386	1.83011	1.15 (0.73-1.83)
M17805	dihomo-linoleate (20:2n6)	Lipid	Inverse variance weighted	7	0.110883	0.0932807	0.234555	0.306721	-0.0719468	0.293714	1.11726	0.93058	1.3414	1.12 (0.93-1.34)
M17805	dihomo-linoleate (20:2n6)	Lipid	Weighted median	7	0.071288	0.117145	0.542828		-0.158317	0.300893	1.07389	0.853579	1.35106	1.07 (0.85-1.35)
M17805	dihomo-linoleate (20:2n6)	Lipid	MR Egger	7	-0.525179	0.353219	0.197209		-1.21749	0.16713	0.591449	0.295973	1.18191	0.59 (0.30-1.18)
M17805	dihomo-linoleate (20:2n6)	Lipid	Simple mode	7	0.0328474	0.191304	0.869316		-0.342109	0.407804	1.03339	0.710271	1.50351	1.03 (0.71-1.50)
M17805	dihomo-linoleate (20:2n6)	Lipid	Weighted mode	7	0.00394109	0.176527	0.982912		-0.342052	0.349934	1.00395	0.710311	1.41897	1.00 (0.71-1.42)
M18283	X-05426		Inverse variance weighted	10	0.0075949	0.0466172	0.870581	0.568065	-0.0837749	0.0989646	1.00762	0.919638	1.10403	1.01 (0.92-1.10)
M18283	X-05426		Weighted median	10	-0.0391771	0.05794	0.498934		-0.152739	0.0743852	0.96158	0.858353	1.07722	0.96 (0.86-1.08)
M18283	X-05426		MR Egger	10	-0.219874	0.14626	0.171164		-0.506543	0.0667944	0.80262	0.602575	1.06908	0.80 (0.60-1.07)
M18283	X-05426		Simple mode	10	-0.0504981	0.0957614	0.610714		-0.23819	0.137194	0.950756	0.788053	1.14705	0.95 (0.79-1.15)
M18283	X-05426		Weighted mode	10	-0.0678454	0.0796979	0.416687		-0.224053	0.0883624	0.934405	0.799273	1.09238	0.93 (0.80-1.09)
M18335	quinate	Xenobiotics	Inverse variance weighted	6	0.0421711	0.0361963	0.243993	0.309511	-0.0287737	0.113116	1.04307	0.971636	1.11976	1.04 (0.97-1.12)
M18335	quinate	Xenobiotics	Weighted median	6	0.0637004	0.0459127	0.165313		-0.0262886	0.153689	1.06577	0.974054	1.16613	1.07 (0.97-1.17)
M18335	quinate	Xenobiotics	MR Egger	6	0.110418	0.0992598	0.328306		-0.0841312	0.304967	1.11674	0.919311	1.35658	1.12 (0.92-1.36)
M18335	quinate	Xenobiotics	Simple mode	6	0.0673726	0.0613821	0.322406		-0.0529363	0.187682	1.06969	0.94844	1.20645	1.07 (0.95-1.21)
M18335	quinate	Xenobiotics	Weighted mode	6	0.0665791	0.0560115	0.287942		-0.0432033	0.176362	1.06885	0.957717	1.19287	1.07 (0.96-1.19)
M18369	gamma-glutamylleucine	Peptide	Inverse variance weighted	35	0.109653	0.0828236	0.185526	0.288927	-0.0526815	0.271987	1.11589	0.948682	1.31257	1.12 (0.95-1.31)
M18369	gamma-glutamylleucine	Peptide	Weighted median	35	-0.00176808	0.11116	0.98731		-0.219641	0.216105	0.998233	0.802807	1.24123	1.00 (0.80-1.24)
M18369	gamma-glutamylleucine	Peptide	MR Egger	35	0.113521	0.186446	0.546781		-0.251914	0.478956	1.12022	0.777312	1.61439	1.12 (0.78-1.61)
M18369	gamma-glutamylleucine	Peptide	Simple mode	35	0.151738	0.248173	0.544989		-0.334681	0.638156	1.16385	0.715567	1.89299	1.16 (0.72-1.89)
M18369	gamma-glutamylleucine	Peptide	Weighted mode	35	-0.150669	0.187232	0.426573		-0.517645	0.216306	0.860132	0.595922	1.24148	0.86 (0.60-1.24)
M18392	theobromine	Xenobiotics	Inverse variance weighted	6	0.0340167	0.0529735	0.520779	0.440318	-0.0698114	0.137845	1.0346	0.93257	1.1478	1.03 (0.93-1.15)
M18392	theobromine	Xenobiotics	Weighted median	6	0.00496543	0.0647447	0.938868		-0.121934	0.131865	1.00498	0.885207	1.14095	1.00 (0.89-1.14)
M18392	theobromine	Xenobiotics	MR Egger	6	-0.223781	0.395161	0.601451		-0.998296	0.550735	0.799491	0.368507	1.73453	0.80 (0.37-1.73)
M18392	theobromine	Xenobiotics	Simple mode	6	-0.0310386	0.0956876	0.758786		-0.218586	0.156509	0.969438	0.803654	1.16942	0.97 (0.80-1.17)
M18392	theobromine	Xenobiotics	Weighted mode	6	-0.0301355	0.0916361	0.755588		-0.209742	0.149471	0.970314	0.810793	1.16122	0.97 (0.81-1.16)
M18394	theophylline	Xenobiotics	Inverse variance weighted	13	-0.017385	0.0332481	0.601053	0.47589	-0.0825514	0.0477813	0.982765	0.920764	1.04894	0.98 (0.92-1.05)
M18394	theophylline	Xenobiotics	Weighted median	13	-0.0457062	0.0441001	0.300006		-0.132142	0.0407299	0.955323	0.876216	1.04157	0.96 (0.88-1.04)
M18394	theophylline	Xenobiotics	MR Egger	13	-0.129849	0.0730003	0.102894		-0.27293	0.0132311	0.878228	0.761146	1.01332	0.88 (0.76-1.01)
M18394	theophylline	Xenobiotics	Simple mode	13	-0.0594163	0.0687486	0.404393		-0.194164	0.0753309	0.942314	0.823523	1.07824	0.94 (0.82-1.08)
M18394	theophylline	Xenobiotics	Weighted mode	13	-0.0647356	0.0529147	0.244661		-0.168448	0.0389772	0.937315	0.844975	1.03975	0.94 (0.84-1.04)
M19323	docosahexaenoate (DHA; 22:6n3)	Lipid	Inverse variance weighted	6	0.0140733	0.0757064	0.852529	0.562917	-0.134311	0.162458	1.01417	0.874318	1.1764	1.01 (0.87-1.18)
M19323	docosahexaenoate (DHA; 22:6n3)	Lipid	Weighted median	6	0.0566538	0.0988106	0.566403		-0.137015	0.250323	1.05829	0.871957	1.28444	1.06 (0.87-1.28)
M19323	docosahexaenoate (DHA; 22:6n3)	Lipid	MR Egger	6	0.167633	0.171459	0.383587		-0.168426	0.503692	1.1825	0.844994	1.65482	1.18 (0.84-1.65)
M19323	docosahexaenoate (DHA; 22:6n3)	Lipid	Simple mode	6	0.0604012	0.11153	0.611367		-0.158198	0.279001	1.06226	0.85368	1.32181	1.06 (0.85-1.32)
M19323	docosahexaenoate (DHA; 22:6n3)	Lipid	Weighted mode	6	0.0604012	0.109147	0.603826		-0.153527	0.274329	1.06226	0.857678	1.31565	1.06 (0.86-1.32)
M19364	X-06246		Inverse variance weighted	19	0.162991	0.0697899	0.0195198	0.109279	0.0262028	0.299779	1.17703	1.02655	1.34956	1.18 (1.03-1.35)
M19364	X-06246		Weighted median	19	0.154322	0.0933358	0.098248		-0.0286161	0.33726	1.16687	0.971789	1.4011	1.17 (0.97-1.40)
M19364	X-06246		MR Egger	19	0.300966	0.181226	0.1151		-0.0542379	0.656169	1.35116	0.947207	1.9274	1.35 (0.95-1.93)
M19364	X-06246		Simple mode	19	0.0965262	0.176403	0.590968		-0.249224	0.442277	1.10134	0.779405	1.55625	1.10 (0.78-1.56)
M19364	X-06246		Weighted mode	19	0.143327	0.154462	0.36573		-0.159418	0.446072	1.15411	0.85264	1.56216	1.15 (0.85-1.56)
M19934	myo-inositol	Lipid	Inverse variance weighted	39	0.0638487	0.0573863	0.265875	0.317695	-0.0486284	0.176326	1.06593	0.952535	1.19283	1.07 (0.95-1.19)
M19934	myo-inositol	Lipid	Weighted median	39	0.0614097	0.0948943	0.517543		-0.124583	0.247403	1.06333	0.882865	1.28069	1.06 (0.88-1.28)
M19934	myo-inositol	Lipid	MR Egger	39	-0.00532136	0.112783	0.962622		-0.226375	0.215732	0.994693	0.797419	1.24077	0.99 (0.80-1.24)
M19934	myo-inositol	Lipid	Simple mode	39	-0.0445329	0.189372	0.815346		-0.415702	0.326636	0.956444	0.659877	1.3863	0.96 (0.66-1.39)
M19934	myo-inositol	Lipid	Weighted mode	39	0.0817407	0.138262	0.557887		-0.189254	0.352735	1.08517	0.827577	1.42295	1.09 (0.83-1.42)
M21127	1-palmitoylglycerol (1-monopalmitin)	Lipid	Inverse variance weighted	10	0.303337	0.162686	0.0622443	0.18673	-0.0155281	0.622202	1.35437	0.984592	1.86303	1.35 (0.98-1.86)
M21127	1-palmitoylglycerol (1-monopalmitin)	Lipid	Weighted median	10	0.163887	0.148143	0.268607		-0.126473	0.454247	1.17808	0.881198	1.57499	1.18 (0.88-1.57)
M21127	1-palmitoylglycerol (1-monopalmitin)	Lipid	MR Egger	10	0.237147	0.894286	0.797575		-1.51565	1.98995	1.26763	0.219665	7.31515	1.27 (0.22-7.32)
M21127	1-palmitoylglycerol (1-monopalmitin)	Lipid	Simple mode	10	0.12603	0.226921	0.592163		-0.318736	0.570796	1.13432	0.727067	1.76968	1.13 (0.73-1.77)
M21127	1-palmitoylglycerol (1-monopalmitin)	Lipid	Weighted mode	10	0.0657053	0.212545	0.764255		-0.350883	0.482294	1.06791	0.704066	1.61979	1.07 (0.70-1.62)
M27278	X-10510		Inverse variance weighted	21	0.0804736	0.0627921	0.199987	0.294844	-0.042599	0.203546	1.0838	0.958296	1.22574	1.08 (0.96-1.23)
M27278	X-10510		Weighted median	21	0.148695	0.0867545	0.0865338		-0.021344	0.318734	1.16032	0.978882	1.37539	1.16 (0.98-1.38)
M27278	X-10510		MR Egger	21	0.204461	0.138159	0.155292		-0.066331	0.475254	1.22686	0.935821	1.60842	1.23 (0.94-1.61)
M27278	X-10510		Simple mode	21	0.0346295	0.169695	0.840361		-0.297972	0.367231	1.03524	0.742322	1.44373	1.04 (0.74-1.44)
M27278	X-10510		Weighted mode	21	0.133454	0.0983446	0.1899		-0.0593017	0.326209	1.14277	0.942422	1.3857	1.14 (0.94-1.39)
M27672	3-indoxyl sulfate	Amino acid	Inverse variance weighted	3	0.0661539	0.070833	0.350334	0.354743	-0.0726788	0.204987	1.06839	0.929899	1.22751	1.07 (0.93-1.23)
M27672	3-indoxyl sulfate	Amino acid	Weighted median	3	0.103291	0.0857376	0.228307		-0.064755	0.271336	1.10881	0.937297	1.31172	1.11 (0.94-1.31)
M27672	3-indoxyl sulfate	Amino acid	MR Egger	3	0.665465	0.781464	0.550928		-0.866205	2.19714	1.94539	0.420544	8.9992	1.95 (0.42-9.00)
M27672	3-indoxyl sulfate	Amino acid	Simple mode	3	0.108454	0.0941086	0.368291		-0.0759993	0.292906	1.11455	0.926817	1.34032	1.11 (0.93-1.34)
M27672	3-indoxyl sulfate	Amino acid	Weighted mode	3	0.108454	0.0962977	0.37704		-0.08029	0.297197	1.11455	0.922849	1.34608	1.11 (0.92-1.35)
M27738	threonate	Cofactors and vitamins	Inverse variance weighted	17	0.080898	0.0604742	0.180985	0.286929	-0.0376315	0.199428	1.08426	0.963068	1.2207	1.08 (0.96-1.22)
M27738	threonate	Cofactors and vitamins	Weighted median	17	0.0286129	0.0678528	0.673251		-0.104379	0.161604	1.02903	0.900884	1.1754	1.03 (0.90-1.18)
M27738	threonate	Cofactors and vitamins	MR Egger	17	0.0352192	0.109257	0.751635		-0.178924	0.249362	1.03585	0.83617	1.28321	1.04 (0.84-1.28)
M27738	threonate	Cofactors and vitamins	Simple mode	17	-0.00463965	0.101021	0.963936		-0.202641	0.193361	0.995371	0.816572	1.21332	1.00 (0.82-1.21)
M27738	threonate	Cofactors and vitamins	Weighted mode	17	0.0217517	0.084008	0.798996		-0.142904	0.186407	1.02199	0.866837	1.20491	1.02 (0.87-1.20)
M31787	3-carboxy-4-methyl-5-propyl-2-furanpropanoate (CMPF)	Lipid	Inverse variance weighted	8	-0.0597087	0.0357635	0.0950092	0.228506	-0.129805	0.0103876	0.942039	0.878267	1.01044	0.94 (0.88-1.01)
M31787	3-carboxy-4-methyl-5-propyl-2-furanpropanoate (CMPF)	Lipid	Weighted median	8	-0.0602907	0.0486879	0.215601		-0.155719	0.0351376	0.941491	0.8558	1.03576	0.94 (0.86-1.04)
M31787	3-carboxy-4-methyl-5-propyl-2-furanpropanoate (CMPF)	Lipid	MR Egger	8	-0.173811	0.117107	0.188287		-0.403341	0.0557192	0.840456	0.668084	1.0573	0.84 (0.67-1.06)
M31787	3-carboxy-4-methyl-5-propyl-2-furanpropanoate (CMPF)	Lipid	Simple mode	8	-0.126904	0.0745851	0.132647		-0.273091	0.0192831	0.880818	0.761024	1.01947	0.88 (0.76-1.02)
M31787	3-carboxy-4-methyl-5-propyl-2-furanpropanoate (CMPF)	Lipid	Weighted mode	8	-0.109323	0.0815989	0.222183		-0.269257	0.0506111	0.896441	0.763947	1.05191	0.90 (0.76-1.05)
M32315	serine	Amino acid	Inverse variance weighted	32	0.115781	0.0719674	0.107661	0.240626	-0.0252752	0.256837	1.12275	0.975042	1.29283	1.12 (0.98-1.29)
M32315	serine	Amino acid	Weighted median	32	0.152447	0.108892	0.16152		-0.0609818	0.365875	1.16468	0.94084	1.44177	1.16 (0.94-1.44)
M32315	serine	Amino acid	MR Egger	32	0.201706	0.241384	0.409974		-0.271407	0.674819	1.22349	0.762306	1.96368	1.22 (0.76-1.96)
M32315	serine	Amino acid	Simple mode	32	0.244405	0.200842	0.232826		-0.149246	0.638055	1.27686	0.861357	1.8928	1.28 (0.86-1.89)
M32315	serine	Amino acid	Weighted mode	32	0.188245	0.171462	0.280711		-0.147821	0.52431	1.20713	0.862586	1.68929	1.21 (0.86-1.69)
M32322	glutamate	Amino acid	Inverse variance weighted	2	0.0966638	0.169141	0.567662	0.461657	-0.234852	0.42818	1.10149	0.790688	1.53446	1.10 (0.79-1.53)
M32338	glycine	Amino acid	Inverse variance weighted	25	-0.0572764	0.0629916	0.363207	0.360366	-0.18074	0.0661871	0.944333	0.834652	1.06843	0.94 (0.83-1.07)
M32338	glycine	Amino acid	Weighted median	25	-0.0661131	0.0867981	0.446246		-0.236237	0.104011	0.936025	0.789593	1.10961	0.94 (0.79-1.11)
M32338	glycine	Amino acid	MR Egger	25	-0.00532151	0.19254	0.978189		-0.3827	0.372056	0.994693	0.682018	1.45071	0.99 (0.68-1.45)
M32338	glycine	Amino acid	Simple mode	25	-0.185275	0.168343	0.281997		-0.515228	0.144678	0.830876	0.597364	1.15567	0.83 (0.60-1.16)
M32338	glycine	Amino acid	Weighted mode	25	-0.140282	0.164796	0.403047		-0.463283	0.182719	0.869113	0.629215	1.20048	0.87 (0.63-1.20)
M32339	alanine	Amino acid	Inverse variance weighted	37	0.196342	0.0814986	0.0159898	0.100061	0.0366049	0.356079	1.21694	1.03728	1.42772	1.22 (1.04-1.43)
M32339	alanine	Amino acid	Weighted median	37	0.0385367	0.110314	0.726837		-0.177679	0.254752	1.03929	0.837211	1.29014	1.04 (0.84-1.29)
M32339	alanine	Amino acid	MR Egger	37	0.24668	0.3116	0.433894		-0.364056	0.857417	1.27977	0.694852	2.35706	1.28 (0.69-2.36)
M32339	alanine	Amino acid	Simple mode	37	0.0241345	0.233348	0.918198		-0.433228	0.481497	1.02443	0.648413	1.61849	1.02 (0.65-1.62)
M32339	alanine	Amino acid	Weighted mode	37	-0.00147784	0.19082	0.993863		-0.375486	0.37253	0.998523	0.686956	1.4514	1.00 (0.69-1.45)
M32393	gamma-glutamylvaline	Peptide	Inverse variance weighted	14	0.0793254	0.0918575	0.387824	0.370511	-0.100715	0.259366	1.08256	0.90419	1.29611	1.08 (0.90-1.30)
M32393	gamma-glutamylvaline	Peptide	Weighted median	14	0.141928	0.121216	0.241654		-0.0956564	0.379511	1.15249	0.908776	1.46157	1.15 (0.91-1.46)
M32393	gamma-glutamylvaline	Peptide	MR Egger	14	0.421187	0.350738	0.252973		-0.26626	1.10863	1.52377	0.76624	3.03021	1.52 (0.77-3.03)
M32393	gamma-glutamylvaline	Peptide	Simple mode	14	0.178813	0.198802	0.384769		-0.210838	0.568464	1.1958	0.809905	1.76555	1.20 (0.81-1.77)
M32393	gamma-glutamylvaline	Peptide	Weighted mode	14	0.212461	0.17875	0.25586		-0.137889	0.562811	1.23672	0.871195	1.7556	1.24 (0.87-1.76)
M32405	indolepropionate	Amino acid	Inverse variance weighted	17	0.0253799	0.0521079	0.626212	0.486126	-0.0767515	0.127511	1.0257	0.92612	1.136	1.03 (0.93-1.14)
M32405	indolepropionate	Amino acid	Weighted median	17	0.022525	0.0578174	0.696841		-0.0907971	0.135847	1.02278	0.913203	1.14551	1.02 (0.91-1.15)
M32405	indolepropionate	Amino acid	MR Egger	17	-0.0522285	0.117291	0.66247		-0.28212	0.177663	0.949112	0.754183	1.19442	0.95 (0.75-1.19)
M32405	indolepropionate	Amino acid	Simple mode	17	0.0979038	0.0965424	0.325625		-0.0913194	0.287127	1.10286	0.912726	1.33259	1.10 (0.91-1.33)
M32405	indolepropionate	Amino acid	Weighted mode	17	0.0367527	0.061497	0.558449		-0.0837814	0.157287	1.03744	0.919632	1.17033	1.04 (0.92-1.17)
M32412	butyrylcarnitine	Lipid	Inverse variance weighted	33	0.0865123	0.0380681	0.0230524	0.116745	0.0118987	0.161126	1.09036	1.01197	1.17483	1.09 (1.01-1.17)
M32412	butyrylcarnitine	Lipid	Weighted median	33	0.0670101	0.0480988	0.163567		-0.0272636	0.161284	1.06931	0.973105	1.17502	1.07 (0.97-1.18)
M32412	butyrylcarnitine	Lipid	MR Egger	33	-0.0031998	0.0809508	0.968723		-0.161863	0.155464	0.996805	0.850557	1.1682	1.00 (0.85-1.17)
M32412	butyrylcarnitine	Lipid	Simple mode	33	0.117121	0.0898347	0.201625		-0.0589552	0.293197	1.12426	0.942749	1.34071	1.12 (0.94-1.34)
M32412	butyrylcarnitine	Lipid	Weighted mode	33	0.0643683	0.0596986	0.288996		-0.0526411	0.181378	1.06649	0.94872	1.19887	1.07 (0.95-1.20)
M32452	propionylcarnitine	Lipid	Inverse variance weighted	32	0.0647321	0.0599018	0.279859	0.323162	-0.0526755	0.18214	1.06687	0.948688	1.19978	1.07 (0.95-1.20)
M32452	propionylcarnitine	Lipid	Weighted median	32	0.0779791	0.0885898	0.378736		-0.0956569	0.251615	1.0811	0.908776	1.2861	1.08 (0.91-1.29)
M32452	propionylcarnitine	Lipid	MR Egger	32	0.0345119	0.127732	0.788864		-0.215843	0.284866	1.03511	0.805862	1.32958	1.04 (0.81-1.33)
M32452	propionylcarnitine	Lipid	Simple mode	32	0.134495	0.153754	0.388443		-0.166863	0.435852	1.14396	0.846316	1.54628	1.14 (0.85-1.55)
M32452	propionylcarnitine	Lipid	Weighted mode	32	0.0289833	0.112282	0.798012		-0.191089	0.249055	1.02941	0.826059	1.28281	1.03 (0.83-1.28)
M32549	X-02269		Inverse variance weighted	5	-0.105945	0.0533238	0.0469416	0.164021	-0.21046	-0.00143049	0.899474	0.810212	0.998571	0.90 (0.81-1.00)
M32549	X-02269		Weighted median	5	-0.109872	0.0663861	0.0979148		-0.239989	0.0202446	0.895949	0.786637	1.02045	0.90 (0.79-1.02)
M32549	X-02269		MR Egger	5	-0.124228	0.162927	0.501245		-0.443564	0.195109	0.883179	0.641745	1.21544	0.88 (0.64-1.22)
M32549	X-02269		Simple mode	5	-0.13279	0.0848372	0.192583		-0.299071	0.0334911	0.875649	0.741507	1.03406	0.88 (0.74-1.03)
M32549	X-02269		Weighted mode	5	-0.125437	0.085347	0.215577		-0.292717	0.0418435	0.882112	0.746234	1.04273	0.88 (0.75-1.04)
M32578	X-11261		Inverse variance weighted	13	-0.00125376	0.0393253	0.974566	0.595511	-0.0783314	0.0758239	0.998747	0.924658	1.07877	1.00 (0.92-1.08)
M32578	X-11261		Weighted median	13	-0.0103352	0.0547869	0.850373		-0.117717	0.0970472	0.989718	0.888947	1.10191	0.99 (0.89-1.10)
M32578	X-11261		MR Egger	13	0.027333	0.101753	0.793192		-0.172103	0.226769	1.02771	0.841893	1.25454	1.03 (0.84-1.25)
M32578	X-11261		Simple mode	13	-0.0453085	0.0834004	0.596895		-0.208773	0.118156	0.955703	0.811579	1.12542	0.96 (0.81-1.13)
M32578	X-11261		Weighted mode	13	-0.00940944	0.0600574	0.878107		-0.127122	0.108303	0.990635	0.880626	1.11439	0.99 (0.88-1.11)
M32632	X-11315		Inverse variance weighted	25	-0.01585	0.0477239	0.7398	0.527767	-0.109389	0.0776889	0.984275	0.896382	1.08079	0.98 (0.90-1.08)
M32632	X-11315		Weighted median	25	0.0389691	0.0584292	0.504807		-0.0755522	0.15349	1.03974	0.927231	1.1659	1.04 (0.93-1.17)
M32632	X-11315		MR Egger	25	-0.00425552	0.0893357	0.962418		-0.179353	0.170842	0.995754	0.83581	1.1863	1.00 (0.84-1.19)
M32632	X-11315		Simple mode	25	0.00869925	0.090721	0.924404		-0.169114	0.186512	1.00874	0.844413	1.20504	1.01 (0.84-1.21)
M32632	X-11315		Weighted mode	25	0.0359203	0.0702371	0.613734		-0.101744	0.173585	1.03657	0.90326	1.18956	1.04 (0.90-1.19)
M32654	3-dehydrocarnitine*	Lipid	Inverse variance weighted	25	-0.102955	0.0800401	0.198342	0.294203	-0.259833	0.0539238	0.902168	0.77118	1.0554	0.90 (0.77-1.06)
M32654	3-dehydrocarnitine*	Lipid	Weighted median	25	-0.169354	0.0976502	0.082867		-0.360748	0.0220408	0.84421	0.697155	1.02229	0.84 (0.70-1.02)
M32654	3-dehydrocarnitine*	Lipid	MR Egger	25	-0.0990976	0.22353	0.66167		-0.537217	0.339022	0.905654	0.584372	1.40357	0.91 (0.58-1.40)
M32654	3-dehydrocarnitine*	Lipid	Simple mode	25	-0.1491	0.196936	0.456362		-0.535095	0.236896	0.861483	0.585614	1.26731	0.86 (0.59-1.27)
M32654	3-dehydrocarnitine*	Lipid	Weighted mode	25	-0.183692	0.147979	0.226478		-0.473731	0.106347	0.832192	0.622675	1.11221	0.83 (0.62-1.11)
M32672	pyroglutamine*	Amino acid	Inverse variance weighted	15	0.0119093	0.0606032	0.844208	0.560502	-0.106873	0.130692	1.01198	0.89864	1.13962	1.01 (0.90-1.14)
M32672	pyroglutamine*	Amino acid	Weighted median	15	0.0565991	0.0710324	0.425564		-0.0826245	0.195823	1.05823	0.920697	1.21631	1.06 (0.92-1.22)
M32672	pyroglutamine*	Amino acid	MR Egger	15	0.170223	0.150716	0.279124		-0.125179	0.465626	1.18557	0.882339	1.59301	1.19 (0.88-1.59)
M32672	pyroglutamine*	Amino acid	Simple mode	15	0.175045	0.15083	0.265234		-0.120581	0.470672	1.1913	0.886405	1.60107	1.19 (0.89-1.60)
M32672	pyroglutamine*	Amino acid	Weighted mode	15	0.133648	0.093192	0.173496		-0.0490079	0.316305	1.14299	0.952174	1.37205	1.14 (0.95-1.37)
M32709	X-03056--N-[3-(2-Oxopyrrolidin-1-yl)propyl]acetamide	Amino acid	Inverse variance weighted	30	0.0133277	0.0500016	0.78982	0.544037	-0.0846755	0.111331	1.01342	0.91881	1.11776	1.01 (0.92-1.12)
M32709	X-03056--N-[3-(2-Oxopyrrolidin-1-yl)propyl]acetamide	Amino acid	Weighted median	30	0.0019609	0.0631871	0.975243		-0.121886	0.125808	1.00196	0.885249	1.13406	1.00 (0.89-1.13)
M32709	X-03056--N-[3-(2-Oxopyrrolidin-1-yl)propyl]acetamide	Amino acid	MR Egger	30	0.0310625	0.0976561	0.752784		-0.160344	0.222469	1.03155	0.851851	1.24916	1.03 (0.85-1.25)
M32709	X-03056--N-[3-(2-Oxopyrrolidin-1-yl)propyl]acetamide	Amino acid	Simple mode	30	0.0118738	0.114579	0.918177		-0.212701	0.236449	1.01194	0.808398	1.26674	1.01 (0.81-1.27)
M32709	X-03056--N-[3-(2-Oxopyrrolidin-1-yl)propyl]acetamide	Amino acid	Weighted mode	30	0.0528736	0.0854171	0.540746		-0.114544	0.220291	1.0543	0.891773	1.24644	1.05 (0.89-1.25)
M32735	X-01911		Inverse variance weighted	16	-0.0345993	0.0291305	0.234939	0.306838	-0.091695	0.0224965	0.965992	0.912383	1.02275	0.97 (0.91-1.02)
M32735	X-01911		Weighted median	16	-0.0155008	0.0399894	0.698295		-0.09388	0.0628784	0.984619	0.910392	1.0649	0.98 (0.91-1.06)
M32735	X-01911		MR Egger	16	-0.0117035	0.0889202	0.897159		-0.185987	0.16258	0.988365	0.830284	1.17654	0.99 (0.83-1.18)
M32735	X-01911		Simple mode	16	-2.29237e-05	0.0671602	0.999732		-0.131657	0.131611	0.999977	0.876642	1.14066	1.00 (0.88-1.14)
M32735	X-01911		Weighted mode	16	-0.0012406	0.0605865	0.983933		-0.11999	0.117509	0.99876	0.886929	1.12469	1.00 (0.89-1.12)
M32753	X-09789		Inverse variance weighted	10	0.125882	0.0645117	0.0510214	0.169312	-0.000561292	0.252325	1.13415	0.999439	1.28701	1.13 (1.00-1.29)
M32753	X-09789		Weighted median	10	0.0565854	0.0581913	0.330851		-0.0574696	0.17064	1.05822	0.944151	1.18606	1.06 (0.94-1.19)
M32753	X-09789		MR Egger	10	0.0469421	0.235321	0.846863		-0.414287	0.508171	1.04806	0.660811	1.66225	1.05 (0.66-1.66)
M32753	X-09789		Simple mode	10	0.0276795	0.0793512	0.735243		-0.127849	0.183208	1.02807	0.879986	1.20106	1.03 (0.88-1.20)
M32753	X-09789		Weighted mode	10	0.0519519	0.0768788	0.516177		-0.0987305	0.202634	1.05333	0.905987	1.22462	1.05 (0.91-1.22)
M32757	X-11440		Inverse variance weighted	17	0.0282237	0.0277156	0.30852	0.335905	-0.0260989	0.0825463	1.02863	0.974239	1.08605	1.03 (0.97-1.09)
M32757	X-11440		Weighted median	17	0.00559727	0.0293982	0.848999		-0.0520231	0.0632177	1.00561	0.949307	1.06526	1.01 (0.95-1.07)
M32757	X-11440		MR Egger	17	-0.0100206	0.0422451	0.81571		-0.092821	0.0727799	0.990029	0.911357	1.07549	0.99 (0.91-1.08)
M32757	X-11440		Simple mode	17	0.0804336	0.0676336	0.25169		-0.0521282	0.212995	1.08376	0.949207	1.23738	1.08 (0.95-1.24)
M32757	X-11440		Weighted mode	17	0.00693545	0.0307137	0.824208		-0.0532633	0.0671342	1.00696	0.94813	1.06944	1.01 (0.95-1.07)
M32762	X-11445--5-alpha-pregnan-3beta,20alpha-disulfate	Lipid	Inverse variance weighted	14	0.00981084	0.0246868	0.691063	0.510756	-0.0385752	0.0581969	1.00986	0.962159	1.05992	1.01 (0.96-1.06)
M32762	X-11445--5-alpha-pregnan-3beta,20alpha-disulfate	Lipid	Weighted median	14	-0.00956765	0.0346839	0.782661		-0.077548	0.0584127	0.990478	0.925383	1.06015	0.99 (0.93-1.06)
M32762	X-11445--5-alpha-pregnan-3beta,20alpha-disulfate	Lipid	MR Egger	14	-0.127883	0.0798046	0.135036		-0.2843	0.0285339	0.879956	0.752541	1.02894	0.88 (0.75-1.03)
M32762	X-11445--5-alpha-pregnan-3beta,20alpha-disulfate	Lipid	Simple mode	14	-0.0113468	0.0524638	0.832128		-0.114176	0.0914823	0.988717	0.892101	1.0958	0.99 (0.89-1.10)
M32762	X-11445--5-alpha-pregnan-3beta,20alpha-disulfate	Lipid	Weighted mode	14	-0.00636126	0.0530278	0.906348		-0.110296	0.0975733	0.993659	0.895569	1.10249	0.99 (0.90-1.10)
M32786	X-11469		Inverse variance weighted	16	-0.056472	0.0311878	0.070186	0.198587	-0.1176	0.00465609	0.945093	0.889051	1.00467	0.95 (0.89-1.00)
M32786	X-11469		Weighted median	16	-0.0635497	0.0427929	0.13753		-0.147424	0.0203245	0.938427	0.862928	1.02053	0.94 (0.86-1.02)
M32786	X-11469		MR Egger	16	-0.0552547	0.126142	0.668044		-0.302494	0.191984	0.946244	0.738973	1.21165	0.95 (0.74-1.21)
M32786	X-11469		Simple mode	16	-0.108266	0.073046	0.159		-0.251436	0.0349043	0.897389	0.777683	1.03552	0.90 (0.78-1.04)
M32786	X-11469		Weighted mode	16	-0.0891525	0.0661953	0.198039		-0.218895	0.0405902	0.914706	0.803406	1.04143	0.91 (0.80-1.04)
M32838	X-11521		Inverse variance weighted	9	0.156916	0.0614856	0.0107084	0.0813459	0.036404	0.277428	1.1699	1.03707	1.31973	1.17 (1.04-1.32)
M32838	X-11521		Weighted median	9	0.14558	0.0801315	0.0692537		-0.0114779	0.302638	1.15671	0.988588	1.35342	1.16 (0.99-1.35)
M32838	X-11521		MR Egger	9	0.0106551	0.194896	0.957928		-0.371342	0.392652	1.01071	0.689808	1.4809	1.01 (0.69-1.48)
M32838	X-11521		Simple mode	9	0.192148	0.125159	0.163273		-0.0531622	0.437459	1.21185	0.948226	1.54877	1.21 (0.95-1.55)
M32838	X-11521		Weighted mode	9	0.0980561	0.0964698	0.339169		-0.0910246	0.287137	1.10302	0.912995	1.33261	1.10 (0.91-1.33)
M32910	X-11593--O-methylascorbate*	Cofactors and vitamins	Inverse variance weighted	47	0.077228	0.064953	0.234446	0.306688	-0.0500799	0.204536	1.08029	0.951153	1.22696	1.08 (0.95-1.23)
M32910	X-11593--O-methylascorbate*	Cofactors and vitamins	Weighted median	47	0.0929826	0.0881499	0.291506		-0.0797913	0.265757	1.09744	0.923309	1.30442	1.10 (0.92-1.30)
M32910	X-11593--O-methylascorbate*	Cofactors and vitamins	MR Egger	47	0.383845	0.19214	0.0518118		0.00725027	0.76044	1.46792	1.00728	2.13922	1.47 (1.01-2.14)
M32910	X-11593--O-methylascorbate*	Cofactors and vitamins	Simple mode	47	0.117318	0.18489	0.528878		-0.245065	0.479702	1.12448	0.782653	1.61559	1.12 (0.78-1.62)
M32910	X-11593--O-methylascorbate*	Cofactors and vitamins	Weighted mode	47	0.111276	0.167015	0.508572		-0.216074	0.438625	1.1177	0.805676	1.55057	1.12 (0.81-1.55)
M33415	X-12063		Inverse variance weighted	15	-0.0252295	0.0356207	0.47877	0.419706	-0.0950461	0.044587	0.975086	0.909331	1.0456	0.98 (0.91-1.05)
M33415	X-12063		Weighted median	15	-0.0504711	0.0353816	0.153731		-0.119819	0.0188769	0.950781	0.887081	1.01906	0.95 (0.89-1.02)
M33415	X-12063		MR Egger	15	-0.0791715	0.0559723	0.180724		-0.188877	0.0305341	0.923881	0.827888	1.03101	0.92 (0.83-1.03)
M33415	X-12063		Simple mode	15	0.0118164	0.0666675	0.861856		-0.118852	0.142485	1.01189	0.887939	1.15314	1.01 (0.89-1.15)
M33415	X-12063		Weighted mode	15	-0.0557628	0.0362416	0.146183		-0.126796	0.0152707	0.945763	0.880913	1.01539	0.95 (0.88-1.02)
M33420	gamma-tocopherol	Cofactors and vitamins	Inverse variance weighted	11	-0.0337058	0.0402563	0.402435	0.378089	-0.112608	0.0451965	0.966856	0.893501	1.04623	0.97 (0.89-1.05)
M33420	gamma-tocopherol	Cofactors and vitamins	Weighted median	11	-0.0273476	0.057267	0.632973		-0.139591	0.0848957	0.973023	0.869714	1.0886	0.97 (0.87-1.09)
M33420	gamma-tocopherol	Cofactors and vitamins	MR Egger	11	0.12258	0.0780172	0.150588		-0.030334	0.275493	1.13041	0.970121	1.31718	1.13 (0.97-1.32)
M33420	gamma-tocopherol	Cofactors and vitamins	Simple mode	11	-0.099933	0.101738	0.349141		-0.29934	0.0994739	0.904898	0.741307	1.10459	0.90 (0.74-1.10)
M33420	gamma-tocopherol	Cofactors and vitamins	Weighted mode	11	-0.101319	0.0824333	0.247171		-0.262888	0.0602505	0.903645	0.768828	1.0621	0.90 (0.77-1.06)
M33422	gamma-glutamylphenylalanine	Peptide	Inverse variance weighted	38	0.129248	0.0808101	0.109732	0.242449	-0.0291402	0.287636	1.13797	0.97128	1.33327	1.14 (0.97-1.33)
M33422	gamma-glutamylphenylalanine	Peptide	Weighted median	38	0.188669	0.117468	0.108245		-0.0415678	0.418905	1.20764	0.959284	1.5203	1.21 (0.96-1.52)
M33422	gamma-glutamylphenylalanine	Peptide	MR Egger	38	0.168332	0.156907	0.290494		-0.139206	0.475871	1.18333	0.870049	1.60941	1.18 (0.87-1.61)
M33422	gamma-glutamylphenylalanine	Peptide	Simple mode	38	0.275714	0.206182	0.189309		-0.128402	0.67983	1.31747	0.879499	1.97354	1.32 (0.88-1.97)
M33422	gamma-glutamylphenylalanine	Peptide	Weighted mode	38	0.185357	0.122475	0.138666		-0.0546933	0.425408	1.20365	0.946775	1.53021	1.20 (0.95-1.53)
M33477	erythronate*	Carbohydrate	Inverse variance weighted	45	0.106328	0.0874296	0.223924	0.303365	-0.0650337	0.27769	1.11219	0.937036	1.32008	1.11 (0.94-1.32)
M33477	erythronate*	Carbohydrate	Weighted median	45	0.0258401	0.111787	0.817194		-0.193262	0.244942	1.02618	0.824266	1.27755	1.03 (0.82-1.28)
M33477	erythronate*	Carbohydrate	MR Egger	45	-0.162671	0.377753	0.668889		-0.903066	0.577724	0.84987	0.405325	1.78198	0.85 (0.41-1.78)
M33477	erythronate*	Carbohydrate	Simple mode	45	-0.0112712	0.206893	0.956801		-0.416782	0.39424	0.988792	0.659164	1.48326	0.99 (0.66-1.48)
M33477	erythronate*	Carbohydrate	Weighted mode	45	-0.0277889	0.161522	0.864192		-0.344372	0.288795	0.972594	0.708665	1.33482	0.97 (0.71-1.33)
M33509	X-12094		Inverse variance weighted	8	-0.00466664	0.0686563	0.945809	0.588276	-0.139233	0.1299	0.995344	0.870025	1.13871	1.00 (0.87-1.14)
M33509	X-12094		Weighted median	8	-0.0221362	0.0869503	0.799044		-0.192559	0.148286	0.978107	0.824846	1.15985	0.98 (0.82-1.16)
M33509	X-12094		MR Egger	8	-0.0121297	0.198808	0.953331		-0.401793	0.377534	0.987944	0.669119	1.45868	0.99 (0.67-1.46)
M33509	X-12094		Simple mode	8	0.0186686	0.124753	0.885265		-0.225847	0.263184	1.01884	0.79784	1.30107	1.02 (0.80-1.30)
M33509	X-12094		Weighted mode	8	-0.0380677	0.112635	0.745292		-0.258832	0.182697	0.962648	0.771953	1.20045	0.96 (0.77-1.20)
M33510	X-12095--N1-methyl-3-pyridone-4-carboxamide	Nucleotide	Inverse variance weighted	24	0.16962	0.0559474	0.00243113	0.0295488	0.0599635	0.279277	1.18485	1.0618	1.32217	1.18 (1.06-1.32)
M33510	X-12095--N1-methyl-3-pyridone-4-carboxamide	Nucleotide	Weighted median	24	0.053124	0.0753166	0.480597		-0.0944966	0.200745	1.05456	0.909831	1.22231	1.05 (0.91-1.22)
M33510	X-12095--N1-methyl-3-pyridone-4-carboxamide	Nucleotide	MR Egger	24	0.0742738	0.104976	0.486665		-0.131479	0.280027	1.0771	0.876797	1.32317	1.08 (0.88-1.32)
M33510	X-12095--N1-methyl-3-pyridone-4-carboxamide	Nucleotide	Simple mode	24	0.0777583	0.118861	0.519473		-0.155208	0.310725	1.08086	0.856237	1.36441	1.08 (0.86-1.36)
M33510	X-12095--N1-methyl-3-pyridone-4-carboxamide	Nucleotide	Weighted mode	24	0.00573292	0.0968808	0.953324		-0.184154	0.195619	1.00575	0.831808	1.21606	1.01 (0.83-1.22)
M33609	X-12188		Inverse variance weighted	18	-0.00518944	0.0106982	0.627622	0.486688	-0.0261578	0.015779	0.994824	0.974181	1.0159	0.99 (0.97-1.02)
M33609	X-12188		Weighted median	18	-0.00937948	0.0140041	0.503006		-0.0368275	0.0180685	0.990664	0.963842	1.01823	0.99 (0.96-1.02)
M33609	X-12188		MR Egger	18	-0.0186288	0.0169746	0.288686		-0.0518991	0.0146414	0.981544	0.949425	1.01475	0.98 (0.95-1.01)
M33609	X-12188		Simple mode	18	-0.0181839	0.0224765	0.429684		-0.0622379	0.0258701	0.98198	0.939659	1.02621	0.98 (0.94-1.03)
M33609	X-12188		Weighted mode	18	-0.0143792	0.0152892	0.360142		-0.0443461	0.0155876	0.985724	0.956623	1.01571	0.99 (0.96-1.02)
M33610	X-12189		Inverse variance weighted	28	0.00389584	0.00702366	0.579118	0.466626	-0.00987053	0.0176622	1.0039	0.990178	1.01782	1.00 (0.99-1.02)
M33610	X-12189		Weighted median	28	0.0114843	0.0102017	0.26028		-0.00851095	0.0314796	1.01155	0.991525	1.03198	1.01 (0.99-1.03)
M33610	X-12189		MR Egger	28	-0.00690463	0.0107697	0.527057		-0.0280132	0.0142039	0.993119	0.972376	1.01431	0.99 (0.97-1.01)
M33610	X-12189		Simple mode	28	0.00785429	0.0170854	0.649406		-0.0256331	0.0413417	1.00789	0.974693	1.04221	1.01 (0.97-1.04)
M33610	X-12189		Weighted mode	28	0.0168999	0.012168	0.176221		-0.00694941	0.0407491	1.01704	0.993075	1.04159	1.02 (0.99-1.04)
M33638	X-12217		Inverse variance weighted	8	0.062441	0.0645025	0.333025	0.34705	-0.063984	0.188866	1.06443	0.93802	1.20788	1.06 (0.94-1.21)
M33638	X-12217		Weighted median	8	0.0249079	0.0683593	0.715583		-0.109076	0.158892	1.02522	0.896662	1.17221	1.03 (0.90-1.17)
M33638	X-12217		MR Egger	8	0.0518486	0.121808	0.685201		-0.186895	0.290592	1.05322	0.829531	1.33722	1.05 (0.83-1.34)
M33638	X-12217		Simple mode	8	-0.0302325	0.101147	0.773698		-0.228481	0.168016	0.97022	0.795741	1.18296	0.97 (0.80-1.18)
M33638	X-12217		Weighted mode	8	0.00768242	0.0747657	0.921041		-0.138858	0.154223	1.00771	0.870351	1.16675	1.01 (0.87-1.17)
M33652	X-12230		Inverse variance weighted	9	0.052687	0.0378374	0.163783	0.27866	-0.0214743	0.126848	1.0541	0.978755	1.13524	1.05 (0.98-1.14)
M33652	X-12230		Weighted median	9	0.0428575	0.0524968	0.414281		-0.0600363	0.145751	1.04379	0.94173	1.15691	1.04 (0.94-1.16)
M33652	X-12230		MR Egger	9	0.0584921	0.0674001	0.414244		-0.073612	0.190596	1.06024	0.929032	1.20997	1.06 (0.93-1.21)
M33652	X-12230		Simple mode	9	0.0490439	0.0727671	0.519316		-0.0935796	0.191668	1.05027	0.910665	1.21127	1.05 (0.91-1.21)
M33652	X-12230		Weighted mode	9	0.0444634	0.0540736	0.434742		-0.0615208	0.150448	1.04547	0.940333	1.16235	1.05 (0.94-1.16)
M33666	X-12244--N-acetylcarnosine	Peptide	Inverse variance weighted	23	-0.0370407	0.0734447	0.614027	0.481219	-0.180992	0.106911	0.963637	0.834442	1.11284	0.96 (0.83-1.11)
M33666	X-12244--N-acetylcarnosine	Peptide	Weighted median	23	-0.0509052	0.089921	0.571318		-0.22715	0.12534	0.950369	0.796801	1.13353	0.95 (0.80-1.13)
M33666	X-12244--N-acetylcarnosine	Peptide	MR Egger	23	-0.191721	0.197741	0.343302		-0.579293	0.195851	0.825537	0.560295	1.21635	0.83 (0.56-1.22)
M33666	X-12244--N-acetylcarnosine	Peptide	Simple mode	23	0.164116	0.206111	0.434395		-0.239862	0.568094	1.17835	0.786737	1.7649	1.18 (0.79-1.76)
M33666	X-12244--N-acetylcarnosine	Peptide	Weighted mode	23	-0.220568	0.159531	0.180663		-0.533249	0.0921134	0.802063	0.586696	1.09649	0.80 (0.59-1.10)
M33833	X-12405		Inverse variance weighted	8	0.0199053	0.0559323	0.721929	0.521668	-0.0897221	0.129533	1.0201	0.914185	1.1383	1.02 (0.91-1.14)
M33833	X-12405		Weighted median	8	0.046211	0.0681557	0.497758		-0.0873741	0.179796	1.0473	0.916334	1.19697	1.05 (0.92-1.20)
M33833	X-12405		MR Egger	8	0.0093526	0.195315	0.963362		-0.373466	0.392171	1.0094	0.688345	1.48019	1.01 (0.69-1.48)
M33833	X-12405		Simple mode	8	0.0542929	0.098809	0.599763		-0.139373	0.247959	1.05579	0.869904	1.28141	1.06 (0.87-1.28)
M33833	X-12405		Weighted mode	8	0.0401014	0.0736725	0.60312		-0.104297	0.1845	1.04092	0.900958	1.20262	1.04 (0.90-1.20)
M33892	X-12450		Inverse variance weighted	30	-0.071605	0.0409126	0.0800843	0.211603	-0.151794	0.00858357	0.930898	0.859166	1.00862	0.93 (0.86-1.01)
M33892	X-12450		Weighted median	30	-0.0312505	0.0606291	0.606247		-0.150084	0.0875825	0.969233	0.860636	1.09153	0.97 (0.86-1.09)
M33892	X-12450		MR Egger	30	-0.00130638	0.0645238	0.98399		-0.127773	0.12516	0.998694	0.880053	1.13333	1.00 (0.88-1.13)
M33892	X-12450		Simple mode	30	-0.159162	0.0992262	0.119545		-0.353645	0.0353219	0.852859	0.702124	1.03595	0.85 (0.70-1.04)
M33892	X-12450		Weighted mode	30	-0.0330766	0.0617944	0.596545		-0.154194	0.0880405	0.967464	0.857106	1.09203	0.97 (0.86-1.09)
M33901	X-12456		Inverse variance weighted	21	-0.0989422	0.0316505	0.00177149	0.0269141	-0.160977	-0.0369073	0.905795	0.851311	0.963766	0.91 (0.85-0.96)
M33901	X-12456		Weighted median	21	-0.0929952	0.0487605	0.056497		-0.188566	0.00257541	0.911198	0.828146	1.00258	0.91 (0.83-1.00)
M33901	X-12456		MR Egger	21	-0.186928	0.0606962	0.00616749		-0.305892	-0.067963	0.829504	0.736466	0.934295	0.83 (0.74-0.93)
M33901	X-12456		Simple mode	21	-0.0685747	0.091816	0.463832		-0.248534	0.111385	0.933724	0.779943	1.11782	0.93 (0.78-1.12)
M33901	X-12456		Weighted mode	21	-0.111003	0.0688536	0.122595		-0.245956	0.0239497	0.894936	0.781956	1.02424	0.89 (0.78-1.02)
M33910	X-12465		Inverse variance weighted	12	-0.000809729	0.0591791	0.989083	0.599067	-0.116801	0.115181	0.999191	0.889762	1.12208	1.00 (0.89-1.12)
M33910	X-12465		Weighted median	12	-0.0245239	0.0665214	0.71238		-0.154906	0.105858	0.975774	0.856496	1.11166	0.98 (0.86-1.11)
M33910	X-12465		MR Egger	12	-0.0265202	0.114027	0.82078		-0.250014	0.196973	0.973828	0.77879	1.21771	0.97 (0.78-1.22)
M33910	X-12465		Simple mode	12	0.170732	0.129293	0.213482		-0.0826825	0.424147	1.18617	0.920643	1.52829	1.19 (0.92-1.53)
M33910	X-12465		Weighted mode	12	-0.0503573	0.0788015	0.535877		-0.204808	0.104094	0.95089	0.814804	1.1097	0.95 (0.81-1.11)
M33937	alpha-hydroxyisovalerate	Amino acid	Inverse variance weighted	13	-0.0595355	0.0563467	0.290698	0.327152	-0.169975	0.0509041	0.942202	0.843686	1.05222	0.94 (0.84-1.05)
M33937	alpha-hydroxyisovalerate	Amino acid	Weighted median	13	-0.133571	0.0667043	0.0452387		-0.264311	-0.00283012	0.874966	0.767735	0.997174	0.87 (0.77-1.00)
M33937	alpha-hydroxyisovalerate	Amino acid	MR Egger	13	-0.181007	0.171276	0.313253		-0.516708	0.154694	0.834429	0.596481	1.1673	0.83 (0.60-1.17)
M33937	alpha-hydroxyisovalerate	Amino acid	Simple mode	13	-0.118007	0.126196	0.368168		-0.365351	0.129337	0.88869	0.693953	1.13807	0.89 (0.69-1.14)
M33937	alpha-hydroxyisovalerate	Amino acid	Weighted mode	13	-0.154286	0.0748809	0.0617257		-0.301052	-0.00751906	0.857027	0.740039	0.992509	0.86 (0.74-0.99)
M33957	1-heptadecanoylglycerophosphocholine	Lipid	Inverse variance weighted	10	-0.173128	0.0812377	0.0330781	0.140938	-0.332354	-0.0139025	0.84103	0.717233	0.986194	0.84 (0.72-0.99)
M33957	1-heptadecanoylglycerophosphocholine	Lipid	Weighted median	10	-0.222135	0.0945185	0.0187649		-0.407391	-0.0368782	0.800808	0.665384	0.963794	0.80 (0.67-0.96)
M33957	1-heptadecanoylglycerophosphocholine	Lipid	MR Egger	10	-0.0119596	0.312385	0.970399		-0.624235	0.600316	0.988112	0.535671	1.82269	0.99 (0.54-1.82)
M33957	1-heptadecanoylglycerophosphocholine	Lipid	Simple mode	10	-0.326969	0.174313	0.0934369		-0.668623	0.0146848	0.721106	0.512414	1.01479	0.72 (0.51-1.01)
M33957	1-heptadecanoylglycerophosphocholine	Lipid	Weighted mode	10	-0.303711	0.144695	0.0652267		-0.587312	-0.020109	0.738074	0.555819	0.980092	0.74 (0.56-0.98)
M34283	asparagine	Amino acid	Inverse variance weighted	43	-0.0668548	0.0626859	0.286196	0.32552	-0.189719	0.0560096	0.935331	0.827191	1.05761	0.94 (0.83-1.06)
M34283	asparagine	Amino acid	Weighted median	43	-0.0911122	0.0956937	0.341035		-0.278672	0.0964475	0.912915	0.756788	1.10125	0.91 (0.76-1.10)
M34283	asparagine	Amino acid	MR Egger	43	0.0526471	0.118335	0.658733		-0.17929	0.284584	1.05406	0.835864	1.32921	1.05 (0.84-1.33)
M34283	asparagine	Amino acid	Simple mode	43	-0.238502	0.179259	0.190537		-0.58985	0.112846	0.787807	0.554411	1.11946	0.79 (0.55-1.12)
M34283	asparagine	Amino acid	Weighted mode	43	-0.176566	0.116185	0.13608		-0.404289	0.0511564	0.838143	0.667451	1.05249	0.84 (0.67-1.05)
M34339	X-12729		Inverse variance weighted	20	0.00449311	0.0141867	0.751462	0.531663	-0.0233129	0.0322991	1.0045	0.976957	1.03283	1.00 (0.98-1.03)
M34339	X-12729		Weighted median	20	0.00146454	0.0198463	0.941174		-0.0374343	0.0403634	1.00147	0.963258	1.04119	1.00 (0.96-1.04)
M34339	X-12729		MR Egger	20	-0.0432934	0.0272468	0.129485		-0.0966971	0.0101103	0.95763	0.907831	1.01016	0.96 (0.91-1.01)
M34339	X-12729		Simple mode	20	0.00835408	0.0377962	0.827427		-0.0657266	0.0824347	1.00839	0.936387	1.08593	1.01 (0.94-1.09)
M34339	X-12729		Weighted mode	20	0.00228788	0.0365864	0.950791		-0.0694214	0.0739972	1.00229	0.932933	1.0768	1.00 (0.93-1.08)
M34481	X-12798		Inverse variance weighted	8	-0.128473	0.0725272	0.0764991	0.207092	-0.270626	0.0136808	0.879438	0.762902	1.01377	0.88 (0.76-1.01)
M34481	X-12798		Weighted median	8	-0.18116	0.0920418	0.0490413		-0.361561	-0.000757741	0.834302	0.696588	0.999243	0.83 (0.70-1.00)
M34481	X-12798		MR Egger	8	-0.543523	0.179296	0.0230553		-0.894943	-0.192104	0.580699	0.408631	0.825221	0.58 (0.41-0.83)
M34481	X-12798		Simple mode	8	-0.200683	0.140444	0.196093		-0.475953	0.0745862	0.818172	0.621293	1.07744	0.82 (0.62-1.08)
M34481	X-12798		Weighted mode	8	-0.17863	0.109559	0.147029		-0.393366	0.0361059	0.836415	0.674781	1.03677	0.84 (0.67-1.04)
M35137	N2,N2-dimethylguanosine	Nucleotide	Inverse variance weighted	61	0.119326	0.05576	0.0323549	0.139453	0.0100367	0.228616	1.12674	1.01009	1.25686	1.13 (1.01-1.26)
M35137	N2,N2-dimethylguanosine	Nucleotide	Weighted median	61	0.0871509	0.0746843	0.243241		-0.0592302	0.233532	1.09106	0.94249	1.26305	1.09 (0.94-1.26)
M35137	N2,N2-dimethylguanosine	Nucleotide	MR Egger	61	0.121671	0.110202	0.274042		-0.0943239	0.337666	1.12938	0.909988	1.40167	1.13 (0.91-1.40)
M35137	N2,N2-dimethylguanosine	Nucleotide	Simple mode	61	0.137166	0.153435	0.374909		-0.163566	0.437898	1.14702	0.849111	1.54945	1.15 (0.85-1.55)
M35137	N2,N2-dimethylguanosine	Nucleotide	Weighted mode	61	0.121803	0.0732146	0.1014		-0.0216979	0.265303	1.12953	0.978536	1.30383	1.13 (0.98-1.30)
M35186	1-arachidonoylglycerophosphoethanolamine*	Lipid	Inverse variance weighted	24	-0.0103088	0.0611922	0.866217	0.566832	-0.130245	0.109628	0.989744	0.87788	1.11586	0.99 (0.88-1.12)
M35186	1-arachidonoylglycerophosphoethanolamine*	Lipid	Weighted median	24	0.00827036	0.0888163	0.92581		-0.16581	0.18235	1.0083	0.847208	1.20003	1.01 (0.85-1.20)
M35186	1-arachidonoylglycerophosphoethanolamine*	Lipid	MR Egger	24	0.109967	0.223466	0.627525		-0.328027	0.547961	1.11624	0.720344	1.72972	1.12 (0.72-1.73)
M35186	1-arachidonoylglycerophosphoethanolamine*	Lipid	Simple mode	24	-0.154424	0.167211	0.365321		-0.482158	0.17331	0.856909	0.61745	1.18923	0.86 (0.62-1.19)
M35186	1-arachidonoylglycerophosphoethanolamine*	Lipid	Weighted mode	24	0.0336906	0.141472	0.813879		-0.243595	0.310976	1.03426	0.783805	1.36476	1.03 (0.78-1.36)
M35331	X-13553		Inverse variance weighted	8	-0.0769163	0.0763119	0.313492	0.338247	-0.226488	0.0726549	0.925967	0.797329	1.07536	0.93 (0.80-1.08)
M35331	X-13553		Weighted median	8	-0.0921909	0.102182	0.366938		-0.292468	0.108086	0.911931	0.746419	1.11414	0.91 (0.75-1.11)
M35331	X-13553		MR Egger	8	-0.0521308	0.128174	0.698324		-0.303351	0.19909	0.949205	0.73834	1.22029	0.95 (0.74-1.22)
M35331	X-13553		Simple mode	8	-0.0346354	0.164877	0.839598		-0.357794	0.288523	0.965958	0.699217	1.33445	0.97 (0.70-1.33)
M35331	X-13553		Weighted mode	8	-0.116716	0.169276	0.512709		-0.448496	0.215064	0.889838	0.638588	1.23994	0.89 (0.64-1.24)
M35439	glutaroyl carnitine	Amino acid	Inverse variance weighted	33	-0.00618579	0.057846	0.91484	0.580189	-0.119564	0.107192	0.993833	0.887307	1.11315	0.99 (0.89-1.11)
M35439	glutaroyl carnitine	Amino acid	Weighted median	33	-0.0168452	0.0662629	0.799328		-0.14672	0.11303	0.983296	0.863535	1.11967	0.98 (0.86-1.12)
M35439	glutaroyl carnitine	Amino acid	MR Egger	33	-0.0705943	0.137487	0.61127		-0.340069	0.198881	0.93184	0.711721	1.22004	0.93 (0.71-1.22)
M35439	glutaroyl carnitine	Amino acid	Simple mode	33	-0.131492	0.130205	0.320126		-0.386693	0.123709	0.876787	0.6793	1.13169	0.88 (0.68-1.13)
M35439	glutaroyl carnitine	Amino acid	Weighted mode	33	-0.034637	0.0874745	0.694758		-0.206087	0.136813	0.965956	0.813762	1.14661	0.97 (0.81-1.15)
M35527	4-hydroxyhippurate	Xenobiotics	Inverse variance weighted	8	-0.0222655	0.0390484	0.56854	0.462041	-0.0988003	0.0542693	0.977981	0.905924	1.05577	0.98 (0.91-1.06)
M35527	4-hydroxyhippurate	Xenobiotics	Weighted median	8	0.00202731	0.0494103	0.967272		-0.0948169	0.0988716	1.00203	0.909539	1.10392	1.00 (0.91-1.10)
M35527	4-hydroxyhippurate	Xenobiotics	MR Egger	8	0.0026084	0.167006	0.988045		-0.324724	0.329941	1.00261	0.722727	1.39089	1.00 (0.72-1.39)
M35527	4-hydroxyhippurate	Xenobiotics	Simple mode	8	0.0088189	0.0760735	0.910967		-0.140285	0.157923	1.00886	0.86911	1.17108	1.01 (0.87-1.17)
M35527	4-hydroxyhippurate	Xenobiotics	Weighted mode	8	0.00987098	0.0757714	0.900015		-0.138641	0.158383	1.00992	0.87054	1.17161	1.01 (0.87-1.17)
M35551	X-13741		Inverse variance weighted	11	0.0405411	0.0316485	0.2002	0.294926	-0.0214899	0.102572	1.04137	0.978739	1.10802	1.04 (0.98-1.11)
M35551	X-13741		Weighted median	11	0.054988	0.0423553	0.194199		-0.0280283	0.138004	1.05653	0.972361	1.14798	1.06 (0.97-1.15)
M35551	X-13741		MR Egger	11	0.0871	0.129929	0.519454		-0.167561	0.341761	1.09101	0.845725	1.40742	1.09 (0.85-1.41)
M35551	X-13741		Simple mode	11	0.0785251	0.0671149	0.269126		-0.05302	0.21007	1.08169	0.948361	1.23376	1.08 (0.95-1.23)
M35551	X-13741		Weighted mode	11	0.0638423	0.0617137	0.325276		-0.0571166	0.184801	1.06592	0.944484	1.20298	1.07 (0.94-1.20)
M35628	1-oleoylglycerophosphoethanolamine	Lipid	Inverse variance weighted	6	-0.0140905	0.0993915	0.887264	0.572716	-0.208898	0.180717	0.986008	0.811478	1.19808	0.99 (0.81-1.20)
M35628	1-oleoylglycerophosphoethanolamine	Lipid	Weighted median	6	-0.0948727	0.123398	0.441992		-0.336733	0.146988	0.909489	0.714099	1.15834	0.91 (0.71-1.16)
M35628	1-oleoylglycerophosphoethanolamine	Lipid	MR Egger	6	-0.682863	0.489677	0.235623		-1.64263	0.276903	0.505169	0.193471	1.31904	0.51 (0.19-1.32)
M35628	1-oleoylglycerophosphoethanolamine	Lipid	Simple mode	6	-0.151362	0.190902	0.463792		-0.52553	0.222805	0.859536	0.591242	1.24958	0.86 (0.59-1.25)
M35628	1-oleoylglycerophosphoethanolamine	Lipid	Weighted mode	6	-0.157696	0.171036	0.398831		-0.492926	0.177534	0.854109	0.610837	1.19427	0.85 (0.61-1.19)
M35675	2-hydroxypalmitate	Lipid	Inverse variance weighted	47	-0.0394575	0.0610709	0.518219	0.439103	-0.159156	0.0802414	0.961311	0.852863	1.08355	0.96 (0.85-1.08)
M35675	2-hydroxypalmitate	Lipid	Weighted median	47	0.0264237	0.0904844	0.770267		-0.150926	0.203773	1.02678	0.859912	1.22602	1.03 (0.86-1.23)
M35675	2-hydroxypalmitate	Lipid	MR Egger	47	0.096877	0.117319	0.4133		-0.133069	0.326823	1.10172	0.875405	1.38656	1.10 (0.88-1.39)
M35675	2-hydroxypalmitate	Lipid	Simple mode	47	-0.0393051	0.151492	0.796444		-0.33623	0.25762	0.961457	0.714459	1.29385	0.96 (0.71-1.29)
M35675	2-hydroxypalmitate	Lipid	Weighted mode	47	0.0257431	0.0874343	0.769756		-0.145628	0.197114	1.02608	0.864479	1.21788	1.03 (0.86-1.22)
M35977	X-14056		Inverse variance weighted	5	0.0824133	0.0962526	0.391877	0.37211	-0.106242	0.271068	1.0859	0.899207	1.31136	1.09 (0.90-1.31)
M35977	X-14056		Weighted median	5	0.0884102	0.111806	0.429094		-0.13073	0.307551	1.09244	0.877454	1.36009	1.09 (0.88-1.36)
M35977	X-14056		MR Egger	5	0.0769952	0.173515	0.687286		-0.263095	0.417086	1.08004	0.768669	1.51753	1.08 (0.77-1.52)
M35977	X-14056		Simple mode	5	0.0756785	0.14929	0.638876		-0.216929	0.368286	1.07862	0.804987	1.44526	1.08 (0.80-1.45)
M35977	X-14056		Weighted mode	5	0.0839468	0.148258	0.6015		-0.206639	0.374532	1.08757	0.813314	1.45431	1.09 (0.81-1.45)
M36098	4-vinylphenol sulfate	Xenobiotics	Inverse variance weighted	7	0.0126719	0.0395767	0.748827	0.530788	-0.0648984	0.0902423	1.01275	0.937163	1.09444	1.01 (0.94-1.09)
M36098	4-vinylphenol sulfate	Xenobiotics	Weighted median	7	0.0130543	0.0522018	0.80253		-0.0892612	0.11537	1.01314	0.914607	1.12229	1.01 (0.91-1.12)
M36098	4-vinylphenol sulfate	Xenobiotics	MR Egger	7	-0.0335193	0.114348	0.781196		-0.257642	0.190603	0.967036	0.772872	1.20998	0.97 (0.77-1.21)
M36098	4-vinylphenol sulfate	Xenobiotics	Simple mode	7	-0.00884727	0.0763365	0.911515		-0.158467	0.140772	0.991192	0.853451	1.15116	0.99 (0.85-1.15)
M36098	4-vinylphenol sulfate	Xenobiotics	Weighted mode	7	0.00288941	0.0598963	0.96309		-0.114507	0.120286	1.00289	0.891805	1.12782	1.00 (0.89-1.13)
M36399	X-14473		Inverse variance weighted	13	-0.059348	0.0430639	0.168161	0.280877	-0.143753	0.0250572	0.942379	0.866101	1.02537	0.94 (0.87-1.03)
M36399	X-14473		Weighted median	13	-0.0515221	0.050441	0.30705		-0.150386	0.0473424	0.949783	0.860375	1.04848	0.95 (0.86-1.05)
M36399	X-14473		MR Egger	13	0.0610055	0.134967	0.660051		-0.20353	0.325541	1.0629	0.815845	1.38478	1.06 (0.82-1.38)
M36399	X-14473		Simple mode	13	-0.0445638	0.073517	0.555695		-0.188657	0.0995295	0.956415	0.82807	1.10465	0.96 (0.83-1.10)
M36399	X-14473		Weighted mode	13	-0.0445638	0.0613474	0.481513		-0.164805	0.0756771	0.956415	0.848059	1.07861	0.96 (0.85-1.08)
M36756	leucylleucine	Peptide	Inverse variance weighted	11	0.0605056	0.0495978	0.222493	0.302894	-0.0367061	0.157717	1.06237	0.963959	1.17084	1.06 (0.96-1.17)
M36756	leucylleucine	Peptide	Weighted median	11	0.0177857	0.0657068	0.786635		-0.111	0.146571	1.01794	0.894939	1.15786	1.02 (0.89-1.16)
M36756	leucylleucine	Peptide	MR Egger	11	0.0770989	0.161654	0.644775		-0.239744	0.393942	1.08015	0.78683	1.48281	1.08 (0.79-1.48)
M36756	leucylleucine	Peptide	Simple mode	11	0.0289922	0.102575	0.783214		-0.172055	0.23004	1.02942	0.841933	1.25865	1.03 (0.84-1.26)
M36756	leucylleucine	Peptide	Weighted mode	11	0.0168047	0.0891823	0.854308		-0.157993	0.191602	1.01695	0.853856	1.21119	1.02 (0.85-1.21)
M37058	succinylcarnitine	Energy	Inverse variance weighted	43	0.222639	0.0692929	0.00131354	0.0247585	0.0868244	0.358453	1.24937	1.09071	1.43111	1.25 (1.09-1.43)
M37058	succinylcarnitine	Energy	Weighted median	43	0.37379	0.0855802	1.25554e-05		0.206053	0.541527	1.45323	1.22882	1.71863	1.45 (1.23-1.72)
M37058	succinylcarnitine	Energy	MR Egger	43	0.402339	0.158994	0.0153235		0.0907101	0.713968	1.49532	1.09495	2.04208	1.50 (1.09-2.04)
M37058	succinylcarnitine	Energy	Simple mode	43	0.357058	0.18785	0.0642108		-0.0111283	0.725245	1.42912	0.988933	2.06524	1.43 (0.99-2.07)
M37058	succinylcarnitine	Energy	Weighted mode	43	0.372884	0.0903502	0.000170285		0.195797	0.54997	1.45192	1.21628	1.7332	1.45 (1.22-1.73)
M37097	tryptophan betaine	Amino acid	Inverse variance weighted	13	-0.0517087	0.0187714	0.00587549	0.0571451	-0.0885007	-0.0149167	0.949605	0.915302	0.985194	0.95 (0.92-0.99)
M37097	tryptophan betaine	Amino acid	Weighted median	13	-0.0720706	0.0262081	0.00596075		-0.123439	-0.0207027	0.930465	0.883876	0.97951	0.93 (0.88-0.98)
M37097	tryptophan betaine	Amino acid	MR Egger	13	-0.12432	0.0490421	0.0277276		-0.220442	-0.0281972	0.883097	0.802164	0.972197	0.88 (0.80-0.97)
M37097	tryptophan betaine	Amino acid	Simple mode	13	-0.0834818	0.0456563	0.0924273		-0.172968	0.00600461	0.919908	0.841164	1.00602	0.92 (0.84-1.01)
M37097	tryptophan betaine	Amino acid	Weighted mode	13	-0.0769743	0.0322365	0.0342725		-0.140158	-0.0137907	0.925914	0.869221	0.986304	0.93 (0.87-0.99)
M37112	chiro-inositol	Lipid	Inverse variance weighted	13	0.00234095	0.0130242	0.857358	0.564306	-0.0231865	0.0278684	1.00234	0.97708	1.02826	1.00 (0.98-1.03)
M37112	chiro-inositol	Lipid	Weighted median	13	0.012942	0.0164855	0.432423		-0.0193696	0.0452535	1.01303	0.980817	1.04629	1.01 (0.98-1.05)
M37112	chiro-inositol	Lipid	MR Egger	13	0.0315475	0.032075	0.346473		-0.0313195	0.0944145	1.03205	0.969166	1.09902	1.03 (0.97-1.10)
M37112	chiro-inositol	Lipid	Simple mode	13	0.020229	0.022658	0.38952		-0.0241808	0.0646387	1.02043	0.976109	1.06677	1.02 (0.98-1.07)
M37112	chiro-inositol	Lipid	Weighted mode	13	0.0103256	0.0192251	0.601023		-0.0273555	0.0480067	1.01038	0.973015	1.04918	1.01 (0.97-1.05)
M37190	5alpha-androstan-3beta,17beta-diol disulfate	Lipid	Inverse variance weighted	16	0.0330147	0.022701	0.145856	0.268648	-0.0114793	0.0775086	1.03357	0.988586	1.08059	1.03 (0.99-1.08)
M37190	5alpha-androstan-3beta,17beta-diol disulfate	Lipid	Weighted median	16	0.0666604	0.0293497	0.0231322		0.00913493	0.124186	1.06893	1.00918	1.13223	1.07 (1.01-1.13)
M37190	5alpha-androstan-3beta,17beta-diol disulfate	Lipid	MR Egger	16	0.090854	0.0356677	0.0232417		0.0209453	0.160763	1.09511	1.02117	1.17441	1.10 (1.02-1.17)
M37190	5alpha-androstan-3beta,17beta-diol disulfate	Lipid	Simple mode	16	0.0606957	0.0418715	0.167763		-0.0213724	0.142764	1.06258	0.978854	1.15346	1.06 (0.98-1.15)
M37190	5alpha-androstan-3beta,17beta-diol disulfate	Lipid	Weighted mode	16	0.0621927	0.0290508	0.049121		0.00525313	0.119132	1.06417	1.00527	1.12652	1.06 (1.01-1.13)
M37202	4-androsten-3beta,17beta-diol disulfate 1*	Lipid	Inverse variance weighted	18	0.0262679	0.030466	0.388575	0.370809	-0.0334455	0.0859813	1.02662	0.967108	1.08979	1.03 (0.97-1.09)
M37202	4-androsten-3beta,17beta-diol disulfate 1*	Lipid	Weighted median	18	0.0494551	0.0413802	0.232033		-0.0316502	0.13056	1.0507	0.968845	1.13947	1.05 (0.97-1.14)
M37202	4-androsten-3beta,17beta-diol disulfate 1*	Lipid	MR Egger	18	0.0388025	0.0815509	0.640644		-0.121037	0.198642	1.03957	0.886001	1.21975	1.04 (0.89-1.22)
M37202	4-androsten-3beta,17beta-diol disulfate 1*	Lipid	Simple mode	18	0.120272	0.0902351	0.200161		-0.0565886	0.297133	1.1278	0.944983	1.34599	1.13 (0.94-1.35)
M37202	4-androsten-3beta,17beta-diol disulfate 1*	Lipid	Weighted mode	18	0.100123	0.0824113	0.241003		-0.0614033	0.261649	1.10531	0.940444	1.29907	1.11 (0.94-1.30)
M37506	palmitoyl sphingomyelin	Lipid	Inverse variance weighted	47	-0.0726914	0.0761414	0.339734	0.349936	-0.221929	0.0765456	0.929888	0.800973	1.07955	0.93 (0.80-1.08)
M37506	palmitoyl sphingomyelin	Lipid	Weighted median	47	-0.0714872	0.101809	0.482575		-0.271034	0.128059	0.931008	0.762591	1.13662	0.93 (0.76-1.14)
M37506	palmitoyl sphingomyelin	Lipid	MR Egger	47	-0.448349	0.290873	0.130225		-1.01846	0.121762	0.638682	0.361151	1.12948	0.64 (0.36-1.13)
M37506	palmitoyl sphingomyelin	Lipid	Simple mode	47	-0.016831	0.214099	0.937682		-0.436466	0.402804	0.98331	0.646317	1.49601	0.98 (0.65-1.50)
M37506	palmitoyl sphingomyelin	Lipid	Weighted mode	47	-0.0612807	0.222784	0.784496		-0.497938	0.375377	0.940559	0.607783	1.45554	0.94 (0.61-1.46)
M38768	15-methylpalmitate (isobar with 2-methylpalmitate)	Lipid	Inverse variance weighted	14	-0.144669	0.0946065	0.126223	0.255598	-0.330098	0.0407597	0.865309	0.718853	1.0416	0.87 (0.72-1.04)
M38768	15-methylpalmitate (isobar with 2-methylpalmitate)	Lipid	Weighted median	14	-0.0178756	0.119028	0.880622		-0.251169	0.215418	0.982283	0.777891	1.24038	0.98 (0.78-1.24)
M38768	15-methylpalmitate (isobar with 2-methylpalmitate)	Lipid	MR Egger	14	-0.130352	0.221924	0.567841		-0.565322	0.304618	0.877786	0.568177	1.35611	0.88 (0.57-1.36)
M38768	15-methylpalmitate (isobar with 2-methylpalmitate)	Lipid	Simple mode	14	-0.29893	0.214918	0.187603		-0.720169	0.122308	0.741611	0.48667	1.1301	0.74 (0.49-1.13)
M38768	15-methylpalmitate (isobar with 2-methylpalmitate)	Lipid	Weighted mode	14	0.0472347	0.172694	0.788754		-0.291246	0.385716	1.04837	0.747332	1.47067	1.05 (0.75-1.47)
Metabolite and gout positive MR analysis
M00053	glutamine	Amino acid	Inverse variance weighted	6	-1.80122	1.03241	0.0810434	0.247901	-3.82475	0.222316	0.165098	0.0218239	1.24897	0.17 (0.02- 1.25)
M00053	glutamine	Amino acid	Weighted median	6	-1.39918	1.14719	0.222596		-3.64767	0.849317	0.2468	0.0260518	2.33805	0.25 (0.03- 2.34)
M00053	glutamine	Amino acid	MR Egger	6	-6.45179	1.93681	0.0290746		-10.2479	-2.65565	0.0015777	3.54307e-05	0.0702534	0.00 (0.00- 0.07)
M00053	glutamine	Amino acid	Simple mode	6	-0.422768	1.88259	0.831205		-4.11264	3.26711	0.655231	0.0163645	26.2353	0.66 (0.02-26.24)
M00053	glutamine	Amino acid	Weighted mode	6	-4.03491	1.19386	0.0196805		-6.37488	-1.69494	0.0176873	0.00170383	0.183611	0.02 (0.00- 0.18)
M00569	caffeine	Xenobiotics	Inverse variance weighted	12	0.0869222	0.0853855	0.308679	0.430047	-0.0804334	0.254278	1.09081	0.922716	1.28953	1.09 (0.92-1.29)
M00569	caffeine	Xenobiotics	Weighted median	12	0.0674257	0.0921852	0.464525		-0.113257	0.248109	1.06975	0.892921	1.2816	1.07 (0.89-1.28)
M00569	caffeine	Xenobiotics	MR Egger	12	-0.136992	0.276852	0.631418		-0.679621	0.405637	0.871977	0.506809	1.50026	0.87 (0.51-1.50)
M00569	caffeine	Xenobiotics	Simple mode	12	-0.0140042	0.144206	0.924384		-0.296648	0.268639	0.986093	0.743306	1.30818	0.99 (0.74-1.31)
M00569	caffeine	Xenobiotics	Weighted mode	12	0.0224199	0.131167	0.867386		-0.234668	0.279508	1.02267	0.790833	1.32248	1.02 (0.79-1.32)
M01558	4-acetamidobutanoate	Amino acid	Inverse variance weighted	34	0.420217	0.257371	0.102525	0.255952	-0.0842291	0.924664	1.52229	0.919221	2.52102	1.52 (0.92-2.52)
M01558	4-acetamidobutanoate	Amino acid	Weighted median	34	0.450664	0.390747	0.248772		-0.315201	1.21653	1.56935	0.729642	3.37545	1.57 (0.73-3.38)
M01558	4-acetamidobutanoate	Amino acid	MR Egger	34	0.363413	0.624694	0.564814		-0.860987	1.58781	1.43823	0.422745	4.89303	1.44 (0.42-4.89)
M01558	4-acetamidobutanoate	Amino acid	Simple mode	34	-0.249915	0.690928	0.719875		-1.60413	1.1043	0.778867	0.201064	3.01712	0.78 (0.20-3.02)
M01558	4-acetamidobutanoate	Amino acid	Weighted mode	34	0.413501	0.413331	0.324391		-0.396627	1.22363	1.5121	0.672585	3.3995	1.51 (0.67-3.40)
M01644	heptanoate (7:0)	Lipid	Inverse variance weighted	36	0.408982	0.269364	0.128932	0.264047	-0.11897	0.936935	1.50529	0.887834	2.55215	1.51 (0.89- 2.55)
M01644	heptanoate (7:0)	Lipid	Weighted median	36	0.430572	0.361025	0.233011		-0.277037	1.13818	1.53814	0.758027	3.12108	1.54 (0.76- 3.12)
M01644	heptanoate (7:0)	Lipid	MR Egger	36	0.26644	0.85263	0.756575		-1.40471	1.93759	1.30531	0.245437	6.94203	1.31 (0.25- 6.94)
M01644	heptanoate (7:0)	Lipid	Simple mode	36	0.814517	0.774522	0.300173		-0.703546	2.33258	2.25808	0.494827	10.3045	2.26 (0.49-10.30)
M01644	heptanoate (7:0)	Lipid	Weighted mode	36	0.21218	0.700953	0.763909		-1.16169	1.58605	1.23637	0.312958	4.8844	1.24 (0.31- 4.88)
M02137	biliverdin	Cofactors and vitamins	Inverse variance weighted	19	-0.0784633	0.0966172	0.416731	0.495542	-0.267833	0.110906	0.924536	0.765036	1.11729	0.92 (0.77-1.12)
M02137	biliverdin	Cofactors and vitamins	Weighted median	19	-0.192711	0.113613	0.0898476		-0.415393	0.0299709	0.82472	0.660081	1.03042	0.82 (0.66-1.03)
M02137	biliverdin	Cofactors and vitamins	MR Egger	19	-0.16087	0.162942	0.337347		-0.480237	0.158496	0.851402	0.618637	1.17175	0.85 (0.62-1.17)
M02137	biliverdin	Cofactors and vitamins	Simple mode	19	-0.294447	0.258429	0.269485		-0.800968	0.212075	0.744944	0.448894	1.23624	0.74 (0.45-1.24)
M02137	biliverdin	Cofactors and vitamins	Weighted mode	19	-0.225721	0.119545	0.0752298		-0.460029	0.00858638	0.79794	0.631265	1.00862	0.80 (0.63-1.01)
M02342	serotonin (5HT)	Amino acid	Inverse variance weighted	16	-0.304957	0.170969	0.0744726	0.24466	-0.640056	0.030142	0.737155	0.527263	1.0306	0.74 (0.53-1.03)
M02342	serotonin (5HT)	Amino acid	Weighted median	16	-0.266423	0.235671	0.258271		-0.728338	0.195492	0.766115	0.482711	1.21591	0.77 (0.48-1.22)
M02342	serotonin (5HT)	Amino acid	MR Egger	16	-0.511362	0.370539	0.189213		-1.23762	0.214894	0.599678	0.290074	1.23973	0.60 (0.29-1.24)
M02342	serotonin (5HT)	Amino acid	Simple mode	16	-0.312499	0.349653	0.385577		-0.99782	0.372822	0.731616	0.368682	1.45183	0.73 (0.37-1.45)
M02342	serotonin (5HT)	Amino acid	Weighted mode	16	-0.296143	0.278868	0.30506		-0.842724	0.250438	0.743681	0.430536	1.28459	0.74 (0.43-1.28)
M02730	gamma-glutamylglutamine	Peptide	Inverse variance weighted	20	-0.302369	0.333248	0.364228	0.461951	-0.955534	0.350797	0.739066	0.384607	1.4202	0.74 (0.38-1.42)
M02730	gamma-glutamylglutamine	Peptide	Weighted median	20	-0.104014	0.414012	0.801633		-0.915478	0.70745	0.901213	0.400325	2.02881	0.90 (0.40-2.03)
M02730	gamma-glutamylglutamine	Peptide	MR Egger	20	-0.709739	0.731358	0.344688		-2.1432	0.723723	0.491772	0.117279	2.0621	0.49 (0.12-2.06)
M02730	gamma-glutamylglutamine	Peptide	Simple mode	20	0.182861	0.684237	0.792157		-1.15824	1.52397	1.20065	0.314037	4.59039	1.20 (0.31-4.59)
M02730	gamma-glutamylglutamine	Peptide	Weighted mode	20	-0.0541522	0.552832	0.922995		-1.1377	1.0294	0.947288	0.320555	2.79938	0.95 (0.32-2.80)
M03127	hypoxanthine	Nucleotide	Inverse variance weighted	25	-0.0533593	0.202769	0.792433	0.651317	-0.450787	0.344068	0.948039	0.637127	1.41067	0.95 (0.64-1.41)
M03127	hypoxanthine	Nucleotide	Weighted median	25	0.0909648	0.276312	0.741996		-0.450606	0.632536	1.09523	0.637242	1.88238	1.10 (0.64-1.88)
M03127	hypoxanthine	Nucleotide	MR Egger	25	0.749775	0.595535	0.220661		-0.417474	1.91702	2.11652	0.658709	6.80069	2.12 (0.66-6.80)
M03127	hypoxanthine	Nucleotide	Simple mode	25	0.0832516	0.511432	0.872053		-0.919154	1.08566	1.08682	0.398856	2.96139	1.09 (0.40-2.96)
M03127	hypoxanthine	Nucleotide	Weighted mode	25	0.161556	0.411553	0.698115		-0.645087	0.968199	1.17534	0.524617	2.6332	1.18 (0.52-2.63)
M11438	phosphate	Energy	Inverse variance weighted	5	0.459616	0.46017	0.317893	0.435766	-0.442317	1.36155	1.58347	0.642546	3.90223	1.58 (0.64-3.90)
M11438	phosphate	Energy	Weighted median	5	0.568876	0.570273	0.318498		-0.54886	1.68661	1.76628	0.577608	5.40115	1.77 (0.58-5.40)
M11438	phosphate	Energy	MR Egger	5	0.741938	0.695087	0.36406		-0.620433	2.10431	2.1	0.537711	8.20143	2.10 (0.54-8.20)
M11438	phosphate	Energy	Simple mode	5	0.603209	0.709549	0.443145		-0.787508	1.99393	1.82798	0.454977	7.34431	1.83 (0.45-7.34)
M11438	phosphate	Energy	Weighted mode	5	0.585413	0.572802	0.364553		-0.537279	1.7081	1.79573	0.584336	5.51849	1.80 (0.58-5.52)
M15140	kynurenine	Amino acid	Inverse variance weighted	41	0.220491	0.222126	0.320885	0.437584	-0.214875	0.655857	1.24669	0.806642	1.92679	1.25 (0.81-1.93)
M15140	kynurenine	Amino acid	Weighted median	41	-0.0390978	0.301481	0.896815		-0.63	0.551804	0.961657	0.532592	1.73638	0.96 (0.53-1.74)
M15140	kynurenine	Amino acid	MR Egger	41	-0.0995874	0.463177	0.83088		-1.00741	0.808239	0.905211	0.365162	2.24395	0.91 (0.37-2.24)
M15140	kynurenine	Amino acid	Simple mode	41	0.141591	0.576197	0.807144		-0.987755	1.27094	1.15211	0.372412	3.5642	1.15 (0.37-3.56)
M15140	kynurenine	Amino acid	Weighted mode	41	-0.00350083	0.340568	0.991849		-0.671014	0.664013	0.996505	0.51119	1.94257	1.00 (0.51-1.94)
M15506	choline	Lipid	Inverse variance weighted	24	0.819889	0.540542	0.12932	0.264145	-0.239573	1.87935	2.27025	0.786964	6.54926	2.27 (0.79- 6.55)
M15506	choline	Lipid	Weighted median	24	0.76811	0.647633	0.235612		-0.501252	2.03747	2.15569	0.605772	7.67118	2.16 (0.61- 7.67)
M15506	choline	Lipid	MR Egger	24	-0.12508	1.62066	0.93918		-3.30158	3.05142	0.882427	0.0368249	21.1454	0.88 (0.04- 21.15)
M15506	choline	Lipid	Simple mode	24	1.98223	1.40049	0.170355		-0.762729	4.72718	7.25889	0.466392	112.977	7.26 (0.47-112.98)
M15506	choline	Lipid	Weighted mode	24	-0.726285	1.44321	0.619579		-3.55497	2.1024	0.483703	0.0285821	8.18582	0.48 (0.03- 8.19)
M15630	N-acetylornithine	Amino acid	Inverse variance weighted	25	0.0184012	0.0666658	0.782532	0.648457	-0.112264	0.149066	1.01857	0.893808	1.16075	1.02 (0.89-1.16)
M15630	N-acetylornithine	Amino acid	Weighted median	25	0.0501621	0.082379	0.542578		-0.111301	0.211625	1.05144	0.89467	1.23568	1.05 (0.89-1.24)
M15630	N-acetylornithine	Amino acid	MR Egger	25	0.110977	0.0956629	0.257916		-0.0765224	0.298476	1.11737	0.926332	1.3478	1.12 (0.93-1.35)
M15630	N-acetylornithine	Amino acid	Simple mode	25	-0.471022	0.193489	0.0227286		-0.85026	-0.0917838	0.624364	0.427304	0.912302	0.62 (0.43-0.91)
M15630	N-acetylornithine	Amino acid	Weighted mode	25	0.0402759	0.0757346	0.599751		-0.108164	0.188716	1.0411	0.89748	1.2077	1.04 (0.90-1.21)
M18394	theophylline	Xenobiotics	Inverse variance weighted	14	-0.00522465	0.12142	0.965678	0.694779	-0.243207	0.232758	0.994789	0.784109	1.26208	0.99 (0.78-1.26)
M18394	theophylline	Xenobiotics	Weighted median	14	-0.132851	0.15216	0.382606		-0.431085	0.165382	0.875595	0.649804	1.17984	0.88 (0.65-1.18)
M18394	theophylline	Xenobiotics	MR Egger	14	-0.486761	0.220708	0.0476679		-0.919348	-0.0541737	0.614614	0.398779	0.947268	0.61 (0.40-0.95)
M18394	theophylline	Xenobiotics	Simple mode	14	0.186704	0.262508	0.489507		-0.327812	0.701219	1.20527	0.720499	2.01621	1.21 (0.72-2.02)
M18394	theophylline	Xenobiotics	Weighted mode	14	-0.168657	0.195439	0.403797		-0.551717	0.214403	0.844799	0.57596	1.23912	0.84 (0.58-1.24)
M19364	X-06246		Inverse variance weighted	20	-0.0659357	0.220413	0.764829	0.643223	-0.497946	0.366074	0.936191	0.607778	1.44206	0.94 (0.61-1.44)
M19364	X-06247		Weighted median	20	-0.126889	0.292666	0.664606		-0.700513	0.446736	0.880832	0.49633	1.5632	0.88 (0.50-1.56)
M19364	X-06248		MR Egger	20	0.124938	0.488248	0.800937		-0.832029	1.08191	1.13308	0.435166	2.9503	1.13 (0.44-2.95)
M19364	X-06249		Simple mode	20	-0.22859	0.476119	0.636629		-1.16178	0.704602	0.795655	0.312928	2.02304	0.80 (0.31-2.02)
M19364	X-06250		Weighted mode	20	-0.0953265	0.386169	0.807671		-0.852218	0.661565	0.909076	0.426468	1.93782	0.91 (0.43-1.94)
M21184	1-oleoylglycerol (1-monoolein)	Lipid	Inverse variance weighted	15	0.682071	0.164098	3.23182e-05	0.000726135	0.360439	1.0037	1.97797	1.43396	2.72837	1.98 (1.43-2.73)
M21184	1-oleoylglycerol (1-monoolein)	Lipid	Weighted median	15	0.572448	0.209029	0.00617018		0.16275	0.982145	1.7726	1.17674	2.67018	1.77 (1.18-2.67)
M21184	1-oleoylglycerol (1-monoolein)	Lipid	MR Egger	15	0.689281	0.664482	0.318497		-0.613104	1.99167	1.99228	0.541667	7.32774	1.99 (0.54-7.33)
M21184	1-oleoylglycerol (1-monoolein)	Lipid	Simple mode	15	1.09953	0.447059	0.0275371		0.223295	1.97577	3.00276	1.25019	7.21216	3.00 (1.25-7.21)
M21184	1-oleoylglycerol (1-monoolein)	Lipid	Weighted mode	15	0.643596	0.353814	0.0903573		-0.049879	1.33707	1.90331	0.951344	3.80787	1.90 (0.95-3.81)
M22138	homocitrulline	Amino acid	Inverse variance weighted	6	0.50179	0.298053	0.0922667	0.252512	-0.0823938	1.08597	1.65168	0.920909	2.96233	1.65 (0.92-2.96)
M22138	homocitrulline	Amino acid	Weighted median	6	0.0899184	0.355622	0.800385		-0.6071	0.786937	1.09408	0.544929	2.19666	1.09 (0.54-2.20)
M22138	homocitrulline	Amino acid	MR Egger	6	0.17108	0.788157	0.838781		-1.37371	1.71587	1.18659	0.253166	5.5615	1.19 (0.25-5.56)
M22138	homocitrulline	Amino acid	Simple mode	6	0.123588	0.514943	0.819857		-0.8857	1.13288	1.13155	0.412425	3.10457	1.13 (0.41-3.10)
M22138	homocitrulline	Amino acid	Weighted mode	6	0.0661691	0.430437	0.883838		-0.777488	0.909826	1.06841	0.459559	2.48389	1.07 (0.46-2.48)
M27716	bilirubin (Z,Z)	Cofactors and vitamins	Inverse variance weighted	11	-0.124218	0.0682882	0.0689068	0.241515	-0.258063	0.00962656	0.883187	0.772546	1.00967	0.88 (0.77-1.01)
M27716	bilirubin (Z,Z)	Cofactors and vitamins	Weighted median	11	-0.139219	0.0754272	0.0649291		-0.287057	0.00861786	0.870037	0.750469	1.00866	0.87 (0.75-1.01)
M27716	bilirubin (Z,Z)	Cofactors and vitamins	MR Egger	11	-0.112587	0.126824	0.397781		-0.361162	0.135987	0.893519	0.696866	1.14567	0.89 (0.70-1.15)
M27716	bilirubin (Z,Z)	Cofactors and vitamins	Simple mode	11	-0.111349	0.140798	0.447386		-0.387314	0.164615	0.894626	0.678878	1.17894	0.89 (0.68-1.18)
M27716	bilirubin (Z,Z)	Cofactors and vitamins	Weighted mode	11	-0.142968	0.0762895	0.090409		-0.292495	0.0065596	0.866782	0.746399	1.00658	0.87 (0.75-1.01)
M32315	serine	Amino acid	Inverse variance weighted	34	-0.106854	0.295272	0.717438	0.628413	-0.685587	0.471878	0.898657	0.503795	1.603	0.90 (0.50-1.60)
M32315	serine	Amino acid	Weighted median	34	-0.266448	0.344831	0.439704		-0.942316	0.40942	0.766096	0.389724	1.50594	0.77 (0.39-1.51)
M32315	serine	Amino acid	MR Egger	34	0.564507	0.822164	0.497274		-1.04693	2.17595	1.75858	0.351012	8.81053	1.76 (0.35-8.81)
M32315	serine	Amino acid	Simple mode	34	0.0460824	0.712243	0.948803		-1.34991	1.44208	1.04716	0.259263	4.22948	1.05 (0.26-4.23)
M32315	serine	Amino acid	Weighted mode	34	-0.386246	0.532532	0.47338		-1.43001	0.657517	0.679603	0.239307	1.92999	0.68 (0.24-1.93)
M32322	glutamate	Amino acid	Inverse variance weighted	3	0.180503	0.447613	0.686759	0.618152	-0.696818	1.05782	1.19782	0.498168	2.8801	1.20 (0.50-2.88)
M32322	glutamate	Amino acid	Weighted median	3	0.250106	0.524257	0.633315		-0.777439	1.27765	1.28416	0.459582	3.5882	1.28 (0.46-3.59)
M32322	glutamate	Amino acid	MR Egger	3	0.311045	6.26572	0.968423		-11.9698	12.5918	1.36485	6.33286e-06	294151	1.36 (0.00-294150.69)
M32322	glutamate	Amino acid	Simple mode	3	0.309328	0.637114	0.675292		-0.939416	1.55807	1.36251	0.390856	4.74965	1.36 (0.39-4.75)
M32322	glutamate	Amino acid	Weighted mode	3	0.32947	0.624827	0.650638		-0.895191	1.55413	1.39023	0.40853	4.73097	1.39 (0.41-4.73)
M32489	caproate (6:0)	Lipid	Inverse variance weighted	36	0.309747	0.265971	0.244184	0.384105	-0.211555	0.83105	1.36308	0.809325	2.29573	1.36 (0.81- 2.30)
M32489	caproate (6:0)	Lipid	Weighted median	36	0.341731	0.373395	0.360086		-0.390123	1.07359	1.40738	0.676974	2.92585	1.41 (0.68- 2.93)
M32489	caproate (6:0)	Lipid	MR Egger	36	1.61347	0.850536	0.0663488		-0.0535838	3.28052	5.02018	0.947827	26.5895	5.02 (0.95-26.59)
M32489	caproate (6:0)	Lipid	Simple mode	36	-0.536879	0.832519	0.523207		-2.16862	1.09486	0.58457	0.114336	2.98876	0.58 (0.11- 2.99)
M32489	caproate (6:0)	Lipid	Weighted mode	36	0.483174	0.681823	0.483235		-0.853199	1.81955	1.62121	0.42605	6.16906	1.62 (0.43- 6.17)
M32758	X-11441		Inverse variance weighted	14	-0.212603	0.0955916	0.0261435	0.18848	-0.399962	-0.0252432	0.808477	0.670345	0.975073	0.81 (0.67-0.98)
M32758	X-11441		Weighted median	14	-0.219258	0.120596	0.069046		-0.455626	0.0171104	0.803115	0.634051	1.01726	0.80 (0.63-1.02)
M32758	X-11441		MR Egger	14	-0.131285	0.155033	0.413665		-0.435151	0.17258	0.876967	0.647167	1.18837	0.88 (0.65-1.19)
M32758	X-11441		Simple mode	14	-0.302247	0.217284	0.187568		-0.728123	0.123629	0.739155	0.482814	1.1316	0.74 (0.48-1.13)
M32758	X-11441		Weighted mode	14	-0.225859	0.117883	0.0776222		-0.456908	0.00519117	0.797831	0.633238	1.0052	0.80 (0.63-1.01)
M32759	X-11442		Inverse variance weighted	17	-0.255137	0.10114	0.0116484	0.13086	-0.453371	-0.0569034	0.77481	0.635482	0.944685	0.77 (0.64-0.94)
M32759	X-11442		Weighted median	17	-0.215222	0.115147	0.0616073		-0.44091	0.0104656	0.806362	0.64345	1.01052	0.81 (0.64-1.01)
M32759	X-11442		MR Egger	17	-0.257666	0.162595	0.133884		-0.576353	0.0610199	0.772853	0.561944	1.06292	0.77 (0.56-1.06)
M32759	X-11442		Simple mode	17	-0.436056	0.22651	0.0721821		-0.880015	0.00790387	0.646582	0.414777	1.00794	0.65 (0.41-1.01)
M32759	X-11442		Weighted mode	17	-0.231698	0.117554	0.0662764		-0.462104	-0.0012925	0.793185	0.629957	0.998708	0.79 (0.63-1.00)
M33009	homostachydrine*	Xenobiotics	Inverse variance weighted	6	-0.104744	0.165807	0.527567	0.554286	-0.429726	0.220238	0.900555	0.650687	1.24637	0.90 (0.65-1.25)
M33009	homostachydrine*	Xenobiotics	Weighted median	6	-0.210964	0.21341	0.322889		-0.629248	0.20732	0.809803	0.532993	1.23038	0.81 (0.53-1.23)
M33009	homostachydrine*	Xenobiotics	MR Egger	6	0.319658	0.511884	0.566169		-0.683634	1.32295	1.37666	0.504779	3.75448	1.38 (0.50-3.75)
M33009	homostachydrine*	Xenobiotics	Simple mode	6	-0.254154	0.278971	0.404055		-0.800936	0.292628	0.775572	0.448908	1.33994	0.78 (0.45-1.34)
M33009	homostachydrine*	Xenobiotics	Weighted mode	6	-0.251491	0.288975	0.423948		-0.817882	0.3149	0.77764	0.441366	1.37012	0.78 (0.44-1.37)
M33415	X-12063		Inverse variance weighted	16	-0.012988	0.0786212	0.868788	0.671908	-0.167086	0.14111	0.987096	0.846127	1.15155	0.99 (0.85-1.15)
M33415	X-12064		Weighted median	16	0.00809449	0.102691	0.937173		-0.193179	0.209368	1.00813	0.824334	1.2329	1.01 (0.82-1.23)
M33415	X-12065		MR Egger	16	0.0412735	0.122544	0.741258		-0.198912	0.281459	1.04214	0.819622	1.32506	1.04 (0.82-1.33)
M33415	X-12066		Simple mode	16	-0.0497313	0.208527	0.81473		-0.458445	0.358982	0.951485	0.632266	1.43187	0.95 (0.63-1.43)
M33415	X-12067		Weighted mode	16	-0.00166925	0.105451	0.987579		-0.208353	0.205014	0.998332	0.811921	1.22754	1.00 (0.81-1.23)
M33510	X-12095--N1-methyl-3-pyridone-4-carboxamide	Nucleotide	Inverse variance weighted	24	0.0654361	0.168438	0.697655	0.62186	-0.264702	0.395574	1.06762	0.767434	1.48524	1.07 (0.77-1.49)
M33510	X-12095--N1-methyl-3-pyridone-4-carboxamide	Nucleotide	Weighted median	24	0.370752	0.252322	0.141734		-0.123798	0.865302	1.44882	0.883558	2.37572	1.45 (0.88-2.38)
M33510	X-12095--N1-methyl-3-pyridone-4-carboxamide	Nucleotide	MR Egger	24	0.377329	0.314623	0.243168		-0.239333	0.99399	1.45838	0.787152	2.70199	1.46 (0.79-2.70)
M33510	X-12095--N1-methyl-3-pyridone-4-carboxamide	Nucleotide	Simple mode	24	0.532859	0.49819	0.295901		-0.443594	1.50931	1.7038	0.641726	4.52362	1.70 (0.64-4.52)
M33510	X-12095--N1-methyl-3-pyridone-4-carboxamide	Nucleotide	Weighted mode	24	0.556209	0.325761	0.10121		-0.0822817	1.1947	1.74405	0.921012	3.30257	1.74 (0.92-3.30)
M34384	stachydrine	Xenobiotics	Inverse variance weighted	7	-0.072011	0.0778908	0.355219	0.457171	-0.224677	0.0806549	0.930521	0.798774	1.084	0.93 (0.80-1.08)
M34384	stachydrine	Xenobiotics	Weighted median	7	-0.0617281	0.098367	0.530313		-0.254528	0.131071	0.940138	0.775283	1.14005	0.94 (0.78-1.14)
M34384	stachydrine	Xenobiotics	MR Egger	7	-0.127239	0.318863	0.706336		-0.75221	0.497731	0.880523	0.471324	1.64499	0.88 (0.47-1.64)
M34384	stachydrine	Xenobiotics	Simple mode	7	-0.0208955	0.132085	0.879492		-0.279782	0.237991	0.979321	0.755948	1.2687	0.98 (0.76-1.27)
M34384	stachydrine	Xenobiotics	Weighted mode	7	-0.0261779	0.130141	0.847227		-0.281254	0.228898	0.974162	0.754837	1.25721	0.97 (0.75-1.26)
M34420	bradykinin, des-arg(9)	Peptide	Inverse variance weighted	22	0.0547217	0.0534781	0.306187	0.428467	-0.0500952	0.159539	1.05625	0.951139	1.17297	1.06 (0.95-1.17)
M34420	bradykinin, des-arg(9)	Peptide	Weighted median	22	0.0868602	0.063717	0.172814		-0.0380252	0.211746	1.09074	0.962689	1.23583	1.09 (0.96-1.24)
M34420	bradykinin, des-arg(9)	Peptide	MR Egger	22	0.0827101	0.118084	0.491726		-0.148735	0.314156	1.08623	0.861797	1.3691	1.09 (0.86-1.37)
M34420	bradykinin, des-arg(9)	Peptide	Simple mode	22	0.087843	0.123471	0.484637		-0.154161	0.329847	1.09182	0.857134	1.39075	1.09 (0.86-1.39)
M34420	bradykinin, des-arg(9)	Peptide	Weighted mode	22	0.104995	0.0625018	0.107798		-0.0175081	0.227499	1.11071	0.982644	1.25546	1.11 (0.98-1.26)
M34456	gamma-glutamylisoleucine*	Peptide	Inverse variance weighted	26	0.0737795	0.181676	0.684666	0.617431	-0.282305	0.429864	1.07657	0.754043	1.53705	1.08 (0.75-1.54)
M34456	gamma-glutamylisoleucine*	Peptide	Weighted median	26	0.170624	0.249885	0.494727		-0.31915	0.660399	1.18604	0.726766	1.93556	1.19 (0.73-1.94)
M34456	gamma-glutamylisoleucine*	Peptide	MR Egger	26	0.293814	0.460849	0.529803		-0.60945	1.19708	1.34153	0.54365	3.31043	1.34 (0.54-3.31)
M34456	gamma-glutamylisoleucine*	Peptide	Simple mode	26	-0.249958	0.461675	0.593014		-1.15484	0.654925	0.778834	0.315108	1.925	0.78 (0.32-1.92)
M34456	gamma-glutamylisoleucine*	Peptide	Weighted mode	26	0.155402	0.289994	0.596776		-0.412985	0.72379	1.16813	0.661672	2.06223	1.17 (0.66-2.06)
M35305	1-palmitoylglycerophosphoinositol*	Lipid	Inverse variance weighted	11	-0.054255	0.210044	0.796173	0.652386	-0.465941	0.357431	0.947191	0.627544	1.42965	0.95 (0.63-1.43)
M35305	2-palmitoylglycerophosphoinositol*	Lipid	Weighted median	11	-0.0104347	0.255294	0.967397		-0.51081	0.489941	0.98962	0.600009	1.63222	0.99 (0.60-1.63)
M35305	3-palmitoylglycerophosphoinositol*	Lipid	MR Egger	11	-0.183033	0.443014	0.689164		-1.05134	0.685274	0.832741	0.349469	1.98432	0.83 (0.35-1.98)
M35305	4-palmitoylglycerophosphoinositol*	Lipid	Simple mode	11	0.202973	0.457919	0.66702		-0.694549	1.10049	1.22504	0.4993	3.00565	1.23 (0.50-3.01)
M35305	5-palmitoylglycerophosphoinositol*	Lipid	Weighted mode	11	0.00337119	0.332846	0.992118		-0.649007	0.655749	1.00338	0.522565	1.92659	1.00 (0.52-1.93)
M35331	X-13553		Inverse variance weighted	8	-0.117345	0.258097	0.649357	0.604849	-0.623216	0.388525	0.889278	0.536217	1.4748	0.89 (0.54-1.47)
M35331	X-13554		Weighted median	8	-0.331736	0.300196	0.269132		-0.92012	0.256649	0.717677	0.398471	1.29259	0.72 (0.40-1.29)
M35331	X-13555		MR Egger	8	-0.217541	0.409921	0.614692		-1.02099	0.585904	0.804494	0.360239	1.79662	0.80 (0.36-1.80)
M35331	X-13556		Simple mode	8	-0.22566	0.528285	0.682098		-1.2611	0.809778	0.79799	0.283343	2.24741	0.80 (0.28-2.25)
M35331	X-13557		Weighted mode	8	-0.352329	0.314184	0.299104		-0.96813	0.263472	0.703049	0.379793	1.30144	0.70 (0.38-1.30)
M35635	3-(3-hydroxyphenyl)propionate	Amino acid	Inverse variance weighted	11	0.0115181	0.060907	0.850007	0.667072	-0.10786	0.130896	1.01158	0.897754	1.13985	1.01 (0.90-1.14)
M35635	3-(4-hydroxyphenyl)propionate	Amino acid	Weighted median	11	-0.0203353	0.0858744	0.81281		-0.188649	0.147979	0.97987	0.828077	1.15949	0.98 (0.83-1.16)
M35635	3-(5-hydroxyphenyl)propionate	Amino acid	MR Egger	11	0.0410998	0.161326	0.804633		-0.275099	0.357299	1.04196	0.759497	1.42946	1.04 (0.76-1.43)
M35635	3-(6-hydroxyphenyl)propionate	Amino acid	Simple mode	11	-0.0353052	0.146406	0.814314		-0.322261	0.251651	0.965311	0.724509	1.28615	0.97 (0.72-1.29)
M35635	3-(7-hydroxyphenyl)propionate	Amino acid	Weighted mode	11	-0.0511836	0.102095	0.626987		-0.251289	0.148922	0.950104	0.777798	1.16058	0.95 (0.78-1.16)
M38768	15-methylpalmitate (isobar with 2-methylpalmitate)	Lipid	Inverse variance weighted	14	-0.481614	0.271545	0.076128	0.245521	-1.01384	0.0506138	0.617786	0.362823	1.05192	0.62 (0.36-1.05)
M38768	15-methylpalmitate (isobar with 2-methylpalmitate)	Lipid	Weighted median	14	-0.299812	0.371188	0.419259		-1.02734	0.427717	0.740958	0.357958	1.53375	0.74 (0.36-1.53)
M38768	15-methylpalmitate (isobar with 2-methylpalmitate)	Lipid	MR Egger	14	-0.782681	0.619611	0.230516		-1.99712	0.431756	0.457179	0.135726	1.53996	0.46 (0.14-1.54)
M38768	15-methylpalmitate (isobar with 2-methylpalmitate)	Lipid	Simple mode	14	-0.260916	0.633457	0.68713		-1.50249	0.98066	0.770346	0.222575	2.66622	0.77 (0.22-2.67)
M38768	15-methylpalmitate (isobar with 2-methylpalmitate)	Lipid	Weighted mode	14	-0.059737	0.569202	0.918019		-1.17537	1.0559	0.942012	0.308704	2.87456	0.94 (0.31-2.87)

## Sheet: Table S4 Directional detection
MR-Steiger Directional detection analysis using blood metabolites as exposure and urate and gout as outcomes
Metabolite	Super-pathway	outcome	snp_r2.exposure	snp_r2.outcome	correct_causal_direction	steiger_pval
glutamine	Amino acid	URATE	0.0231438	7.95989e-05	TRUE	6.47599e-33
leucine	Amino acid	URATE	0.645082	0.00102455	TRUE	0
5-oxoproline	Amino acid	URATE	0.132724	0.000120277	TRUE	2.9184e-214
carnitine	Lipid	URATE	0.725668	0.00103668	TRUE	0
N-acetylornithine	Amino acid	URATE	0.260949	0.000178228	TRUE	0
3-methyl-2-oxovalerate	Amino acid	URATE	0.126765	0.000220508	TRUE	2.35728e-183
X-06246		URATE	0.0739586	9.25832e-05	TRUE	3.15063e-103
alanine	Amino acid	URATE	0.12444	0.00018079	TRUE	1.03885e-190
X-02269		URATE	0.0161841	1.7928e-05	TRUE	2.40544e-25
X-11521		URATE	0.0659952	0.000430609	TRUE	6.28589e-75
X-12095--N1-methyl-3-pyridone-4-carboxamide	Nucleotide	URATE	0.121631	0.000153216	TRUE	6.5426e-163
X-12456		URATE	0.16944	0.000112635	TRUE	5.77824e-167
1-heptadecanoylglycerophosphocholine	Lipid	URATE	0.039036	7.56337e-05	TRUE	2.14919e-52
N2,N2-dimethylguanosine	Nucleotide	URATE	0.324098	0.000305451	TRUE	0
succinylcarnitine	Energy	URATE	0.226836	0.000293766	TRUE	0
tryptophan betaine	Amino acid	URATE	0.0979984	7.37986e-05	TRUE	5.874e-116
Gout
Metabolite	Super-pathway	outcome	snp_r2.exposure	snp_r2.outcome	correct_causal_direction	steiger_pval
1-oleoylglycerol (1-monoolein)	Lipid	GOUT	0.0710243	6.64356e-05	TRUE	1.40026e-80
X-11441		GOUT	0.1404	1.5767e-05	TRUE	3.02544e-196
X-11442		GOUT	0.14641	3.69318e-05	TRUE	8.25153e-210

## Sheet: Table S5 Heterogeneity analysis
Positive sensitivity and heterogeneity analysis of metabolites and urate
Exposure	Metabolite	Super-pathway	nsnp	b_Inverse variance weighted	se_Inverse variance weighted	pval_Inverse variance weighted	estimate_Inverse variance weighted	b_Weighted median	se_Weighted median	pval_Weighted median	estimate_Weighted median	b_MR Egger	se_MR Egger	pval_MR Egger	estimate_MR Egger	Q_MR Egger	Q_df_MR Egger	Q_pval_MR Egger	Q_Inverse variance weighted	Q_df_Inverse variance weighted	Q_pval_Inverse variance weighted	egger_intercept	se	pval	I
M00053	glutamine	Amino acid	5	-0.789579	0.392412	0.0442079	0.45 (0.21-0.98)	-0.762973	0.337192	0.0236527	0.47 (0.24-0.90)	-2.42149	0.601088	0.0274922	0.09 (0.03-0.29)	2.75444	3	0.431055	11.4188	4	0.0222391	0.0151482	0.00514627	0.0603381
M00060	leucine	Amino acid	180	0.353897	0.0711303	6.51363e-07	1.42 (1.24-1.64)	0.358364	0.0999418	0.000336139	1.43 (1.18-1.74)	0.399097	0.421143	0.344591	1.49 (0.65-3.40)	210.941	178	0.0461563	210.955	179	0.0512917	-0.000208789	0.00191724	0.913404	0.151479
M01494	5-oxoproline	Amino acid	23	0.180126	0.0904575	0.0464507	1.20 (1.00-1.43)	0.258322	0.106803	0.0155768	1.29 (1.05-1.60)	0.202243	0.152333	0.19855	1.22 (0.91-1.65)	29.3704	21	0.10539	29.4171	22	0.133334	-0.000395915	0.00216644	0.856748	0.252135
M15500	carnitine	Lipid	215	0.155107	0.0677077	0.0219731	1.17 (1.02-1.33)	0.144517	0.0925576	0.118434	1.16 (0.96-1.39)	0.243202	0.229874	0.291263	1.28 (0.81-2.00)	291.859	213	0.000268159	292.079	214	0.000307762	-0.000442884	0.00110418	0.688751	0.267322
M15630	N-acetylornithine	Amino acid	25	0.0774457	0.024449	0.00153683	1.08 (1.03-1.13)	0.100193	0.0246942	4.96276e-05	1.11 (1.05-1.16)	0.111758	0.0348628	0.0039254	1.12 (1.04-1.20)	33.5847	23	0.0714069	36.2792	24	0.0515558	-0.0023804	0.00175232	0.187504	0.338464
M15676	3-methyl-2-oxovalerate	Amino acid	31	-0.238719	0.0931982	0.0104249	0.79 (0.66-0.95)	-0.139053	0.110867	0.209757	0.87 (0.70-1.08)	-0.159068	0.194579	0.42031	0.85 (0.58-1.25)	51.8357	29	0.0056857	52.2276	30	0.00719755	-0.00103336	0.00220714	0.64315	0.425591
M19364	X-06246		19	0.162991	0.0697899	0.0195198	1.18 (1.03-1.35)	0.154322	0.0933358	0.098248	1.17 (0.97-1.40)	0.300966	0.181226	0.1151	1.35 (0.95-1.93)	19.7174	17	0.288938	20.5092	18	0.304892	-0.00248868	0.003012	0.420105	0.122346
M32339	alanine	Amino acid	37	0.196342	0.0814986	0.0159898	1.22 (1.04-1.43)	0.0385367	0.110314	0.726837	1.04 (0.84-1.29)	0.24668	0.3116	0.433894	1.28 (0.69-2.36)	44.9036	35	0.121895	44.9396	36	0.145873	-0.000494555	0.0029518	0.867907	0.198925
M32549	X-02269		5	-0.105945	0.0533238	0.0469416	0.90 (0.81-1.00)	-0.109872	0.0663861	0.0979148	0.90 (0.79-1.02)	-0.124228	0.162927	0.501245	0.88 (0.64-1.22)	1.2138	3	0.749696	1.2279	4	0.873484	0.000821549	0.00691801	0.912975	-2.25759
M32838	X-11521		9	0.156916	0.0614856	0.0107084	1.17 (1.04-1.32)	0.14558	0.0801315	0.0692537	1.16 (0.99-1.35)	0.0106551	0.194896	0.957928	1.01 (0.69-1.48)	6.01931	7	0.537496	6.64474	8	0.575402	0.00383303	0.00484679	0.454993	-0.20396
M33510	X-12095--N1-methyl-3-pyridone-4-carboxamide	Nucleotide	24	0.16962	0.0559474	0.00243113	1.18 (1.06-1.32)	0.053124	0.0753166	0.480597	1.05 (0.91-1.22)	0.0742738	0.104976	0.486665	1.08 (0.88-1.32)	30.03	22	0.117738	31.5988	23	0.10878	0.00225956	0.0021077	0.295317	0.272123
M33901	X-12456		21	-0.0989422	0.0316505	0.00177149	0.91 (0.85-0.96)	-0.0929952	0.0487605	0.056497	0.91 (0.83-1.00)	-0.186928	0.0606962	0.00616749	0.83 (0.74-0.93)	19.035	19	0.45459	21.84	20	0.349254	0.00368524	0.00220243	0.110661	0.0842499
M33957	1-heptadecanoylglycerophosphocholine	Lipid	10	-0.173128	0.0812377	0.0330781	0.84 (0.72-0.99)	-0.222135	0.0945185	0.0187649	0.80 (0.67-0.96)	-0.0119596	0.312385	0.970399	0.99 (0.54-1.82)	14.0066	8	0.0815926	14.5096	9	0.105317	-0.00433907	0.00809547	0.606544	0.379722
M35137	N2,N2-dimethylguanosine	Nucleotide	61	0.119326	0.05576	0.0323549	1.13 (1.01-1.26)	0.0871509	0.0746843	0.243241	1.09 (0.94-1.26)	0.121671	0.110202	0.274042	1.13 (0.91-1.40)	81.9132	59	0.0258972	81.914	60	0.0316053	-3.13838e-05	0.00126849	0.980345	0.267525
M37058	succinylcarnitine	Energy	43	0.222639	0.0692929	0.00131354	1.25 (1.09-1.43)	0.37379	0.0855802	1.25554e-05	1.45 (1.23-1.72)	0.402339	0.158994	0.0153235	1.50 (1.09-2.04)	65.552	41	0.00876642	68.0654	42	0.00665372	-0.00231501	0.0018464	0.21702	0.382946
M37097	tryptophan betaine	Amino acid	13	-0.0517087	0.0187714	0.00587549	0.95 (0.92-0.99)	-0.0720706	0.0262081	0.00596075	0.93 (0.88-0.98)	-0.12432	0.0490421	0.0277276	0.88 (0.80-0.97)	10.5163	11	0.484626	13.0498	12	0.365434	0.00662989	0.00416535	0.139764	0.0804432
Positive sensitivity and heterogeneity analysis of metabolites and gout
M21184	1-oleoylglycerol (1-monoolein)	Lipid	15	0.682071	0.164098	3.23182e-05	1.98 (1.43-2.73)	0.572448	0.197294	0.00371382	1.77 (1.20-2.61)	0.689281	0.664482	0.318497	1.99 (0.54-7.33)	22.699	13	0.0454336	22.6992	14	0.0653437	-0.000239787	0.0213589	0.991213
M32758	X-11441		14	-0.212603	0.0955916	0.0261435	0.81 (0.67-0.98)	-0.219258	0.114574	0.0556608	0.80 (0.64-1.01)	-0.131285	0.155033	0.413665	0.88 (0.65-1.19)	6.66039	12	0.879217	7.10425	13	0.896699	-0.00457539	0.00686756	0.517866
M32759	X-11442		17	-0.255138	0.10114	0.0116484	0.77 (0.64-0.94)	-0.215222	0.114851	0.0609415	0.81 (0.64-1.01)	-0.257666	0.162595	0.133884	0.77 (0.56-1.06)	20.1509	15	0.166218	20.1515	16	0.213475	0.000138353	0.00681702	0.984075
Reverse sensitivity and heterogeneity analysis of metabolites and urate
outcome	Metabolite	Super-pathway	nsnp	b_Inverse variance weighted	se_Inverse variance weighted	pval_Inverse variance weighted	b_Weighted median	se_Weighted median	pval_Weighted median	b_MR Egger	se_MR Egger	pval_MR Egger	Q_MR Egger	Q_df_MR Egger	Q_pval_MR Egger	Q_Inverse variance weighted	Q_df_Inverse variance weighted	Q_pval_Inverse variance weighted	egger_intercept	se	pval
M00053.metal.pos.txt.gz	glutamine	Amino acid	122	-0.0040215	0.00382653	0.29328	0.00486493	0.00615227	0.429088	0.00236961	0.00702292	0.736396	118.498	120	0.521635	119.676	121	0.516955	-0.000244988	0.000225737	0.279972
M00060.metal.pos.txt.gz	leucine	Amino acid	119	0.0100789	0.00400756	0.0119047	0.00564701	0.00657113	0.390138	0.00305874	0.00690702	0.658696	136.622	117	0.103775	138.436	118	0.0962474	0.000285591	0.000229128	0.215097
M01494	5-oxoproline	Amino acid	124	-0.0110499	0.00510845	0.0305361	-0.0269207	0.00887367	0.00241519	-0.0150933	0.00929099	0.106848	114.371	122	0.675811	114.643	123	0.69239	0.000159666	0.00030645	0.603298
M15500.metal.pos.txt.gz	carnitine	Lipid	120	0.0151107	0.00692134	0.0290212	-0.000319739	0.00627399	0.959355	0.0260881	0.0119229	0.0306353	448.391	118	5.33896e-40	453.243	119	1.72855e-40	-0.000452874	0.00040075	0.260741
M15630.metal.pos.txt.gz	N-acetylornithine	Amino acid	125	0.0304486	0.0136166	0.0253422	0.0088454	0.0236393	0.708269	0.0234132	0.0243208	0.337595	132.303	123	0.267284	132.434	124	0.285696	0.000286377	0.000818941	0.727168
M15676.metal.pos.txt.gz	3-methyl-2-oxovalerate	Amino acid	121	0.0168684	0.00700672	0.0160643	0.0225397	0.0115583	0.0511645	0.0150371	0.0125531	0.233345	139.982	119	0.091747	140.018	120	0.102207	7.11437e-05	0.000403892	0.860479
M19364.metal.pos.txt.gz	X-06246		123	0.00751905	0.00852921	0.378013	0.0212685	0.0162424	0.190383	0.00818463	0.0152785	0.593151	120.405	121	0.498169	120.408	122	0.523773	-2.64106e-05	0.000502991	0.958211
M32339.metal.pos.txt.gz	alanine	Amino acid	119	0.00541069	0.00729368	0.458189	0.0223832	0.0116302	0.0542814	0.00750606	0.0132792	0.572987	138.243	117	0.0876247	138.285	118	0.0977655	-7.9656e-05	0.000421097	0.850293
M32549.metal.pos.txt.gz	X-02269		125	-0.012574	0.022375	0.574138	0.000624945	0.0384346	0.987027	-0.0114807	0.0396568	0.772685	138.97	123	0.154037	138.971	124	0.169327	-4.48551e-05	0.00134076	0.973366
M32838.metal.pos.txt.gz	X-11521		125	0.0491926	0.0129253	0.000141284	0.0173303	0.0212429	0.414606	0.0547404	0.0233389	0.0206045	133.049	123	0.252611	133.138	124	0.271371	-0.000222317	0.000777449	0.775392
M33510.metal.pos.txt.gz	X-12095--N1-methyl-3-pyridone-4-carboxamide	Nucleotide	122	0.0205178	0.00916149	0.0251189	-0.00428298	0.0156447	0.784265	0.00632429	0.0158018	0.689702	123.784	120	0.387958	125.036	121	0.382328	0.000593607	0.000538703	0.272702
M33901.metal.pos.txt.gz	X-12456		125	-0.0202476	0.0147057	0.168559	-0.0193432	0.0263814	0.463427	-0.0452143	0.0262572	0.0875869	123.162	123	0.478928	124.48	124	0.471002	0.00101186	0.000882111	0.253572
M33957.metal.pos.txt.gz	1-heptadecanoylglycerophosphocholine	Lipid	122	0.0237419	0.012752	0.0626294	0.0268987	0.0222917	0.227558	0.0612163	0.0220397	0.00635781	127.113	120	0.310928	131.656	121	0.239336	-0.00155495	0.000750839	0.0405071
M35137.metal.pos.txt.gz	N2,N2-dimethylguanosine	Nucleotide	125	0.00965818	0.0067921	0.155034	0.00331554	0.0114641	0.772421	0.00335828	0.0128967	0.794991	134.365	123	0.227955	134.726	124	0.240574	0.000239739	0.000416762	0.566179
M37058.metal.pos.txt.gz	succinylcarnitine	Energy	115	0.0135693	0.00793127	0.0871069	0.0112573	0.0134441	0.402397	0.00209507	0.0140488	0.881719	136.22	113	0.0676496	137.4	114	0.0670315	0.000457707	0.000462539	0.324507
M37097.metal.pos.txt.gz	tryptophan betaine	Amino acid	125	0.0463604	0.0296751	0.118225	-0.0124049	0.0498856	0.803619	0.0159565	0.0524702	0.761561	144.768	123	0.0876309	145.351	124	0.0923023	0.00125034	0.00177784	0.483204
Reverse sensitivity and heterogeneity analysis of metabolites and gout
M21184	1-oleoylglycerol (1-monoolein)	Lipid	28	0.0399945	0.0118879	0.000767351	0.0450306	0.0153627	0.00337694	0.100728	0.0353694	0.00848652	32.3089	26	0.183106	36.3987	27	0.10685	-0.00778745	0.00429257	0.0812089
M32758	X-11441		28	-0.00970004	0.00901087	0.281712	-0.00626885	0.0133825	0.639472	-0.0133031	0.0282897	0.642099	27.8226	26	0.367244	27.842	27	0.419155	0.000462078	0.0034317	0.893926
M32759	X-11442		28	-0.00639231	0.0091426	0.48444	-0.00364269	0.012264	0.766449	-0.00297212	0.0287208	0.918374	28.8919	26	0.316023	28.9095	27	0.365303	-0.00043886	0.00348613	0.90079

## Sheet: Table S6 Reverse MR analysis
Metabolite and urate reverse MR analysis
Outcome	Metabolite	Super-pathway	method	nsnp	b	se	pval	FDR	lo_ci	up_ci	or	or_lci95	or_uci95	estimate
M00053	glutamine	Amino acid	Inverse variance weighted	122	-0.0040215	0.00382653	0.29328	0.0522082	-0.0115215	0.00347849	0.995987	0.988545	1.00348	1.00 (0.99-1.00)
M00053	glutamine	Amino acid	Weighted median	122	0.00486493	0.00624935	0.436292		-0.0073838	0.0171137	1.00488	0.992643	1.01726	1.00 (0.99-1.02)
M00053	glutamine	Amino acid	MR Egger	122	0.00236961	0.00702292	0.736396		-0.0113953	0.0161345	1.00237	0.988669	1.01626	1.00 (0.99-1.02)
M00053	glutamine	Amino acid	Simple mode	122	0.00200332	0.014618	0.891223		-0.026648	0.0306546	1.00201	0.973704	1.03113	1.00 (0.97-1.03)
M00053	glutamine	Amino acid	Weighted mode	122	0.00522928	0.00614918	0.39678		-0.0068231	0.0172817	1.00524	0.9932	1.01743	1.01 (0.99-1.02)
M00060	leucine	Amino acid	Inverse variance weighted	119	0.0100788	0.00400756	0.0119047	0.00838481	0.00222403	0.0179337	1.01013	1.00223	1.01809	1.01 (1.00-1.02)
M00060	leucine	Amino acid	Weighted median	119	0.00564701	0.00657113	0.390138		-0.0072324	0.0185264	1.00566	0.992794	1.0187	1.01 (0.99-1.02)
M00060	leucine	Amino acid	MR Egger	119	0.00305874	0.00690702	0.658696		-0.010479	0.0165965	1.00306	0.989576	1.01673	1.00 (0.99-1.02)
M00060	leucine	Amino acid	Simple mode	119	0.00761399	0.0152549	0.618625		-0.0222855	0.0375135	1.00764	0.977961	1.03823	1.01 (0.98-1.04)
M00060	leucine	Amino acid	Weighted mode	119	0.00682566	0.00628598	0.279756		-0.00549485	0.0191462	1.00685	0.99452	1.01933	1.01 (0.99-1.02)
M01494	5-oxoproline	Amino acid	Inverse variance weighted	124	-0.0110499	0.00510845	0.0305361	0.0102435	-0.0210625	-0.00103735	0.989011	0.979158	0.998963	0.99 (0.98-1.00)
M01494	5-oxoproline	Amino acid	Weighted median	124	-0.0269207	0.00870704	0.00198929		-0.0439864	-0.00985486	0.973438	0.956967	0.990194	0.97 (0.96-0.99)
M01494	5-oxoproline	Amino acid	MR Egger	124	-0.0150933	0.00929099	0.106848		-0.0333037	0.00311702	0.98502	0.967245	1.00312	0.99 (0.97-1.00)
M01494	5-oxoproline	Amino acid	Simple mode	124	-0.021969	0.0185676	0.239016		-0.0583616	0.0144236	0.978271	0.943309	1.01453	0.98 (0.94-1.01)
M01494	5-oxoproline	Amino acid	Weighted mode	124	-0.0233445	0.00873959	0.00858294		-0.0404741	-0.0062149	0.976926	0.960334	0.993804	0.98 (0.96-0.99)
M15500	carnitine	Lipid	Inverse variance weighted	121	0.0106346	0.0043053	0.0135065	0.00868511	0.00219624	0.019073	1.01069	1.0022	1.01926	1.01 (1.00-1.02)
M15500	carnitine	Lipid	Weighted median	121	0.015416	0.00696205	0.0268089		0.00177037	0.0290616	1.01554	1.00177	1.02949	1.02 (1.00-1.03)
M15500	carnitine	Lipid	MR Egger	121	0.0266982	0.0109507	0.0162453		0.00523486	0.0481616	1.02706	1.00525	1.04934	1.03 (1.01-1.05)
M15500	carnitine	Lipid	Simple mode	121	0.0222241	0.0176929	0.211518		-0.0124539	0.0569021	1.02247	0.987623	1.05855	1.02 (0.99-1.06)
M15500	carnitine	Lipid	Weighted mode	121	0.0334599	0.00948724	0.000596643		0.0148649	0.0520549	1.03403	1.01498	1.05343	1.03 (1.01-1.05)
M15630	N-acetylornithine	Amino acid	Inverse variance weighted	125	0.0304486	0.0136166	0.0253422	0.009918	0.00376016	0.0571371	1.03092	1.00377	1.0588	1.03 (1.00-1.06)
M15630	N-acetylornithine	Amino acid	Weighted median	125	0.0088454	0.0236393	0.708269		-0.0374876	0.0551784	1.00888	0.963206	1.05673	1.01 (0.96-1.06)
M15630	N-acetylornithine	Amino acid	MR Egger	125	0.0234132	0.0243208	0.337595		-0.0242555	0.0710819	1.02369	0.976036	1.07367	1.02 (0.98-1.07)
M15630	N-acetylornithine	Amino acid	Simple mode	125	0.00737581	0.0475374	0.876949		-0.0857974	0.100549	1.0074	0.91778	1.10578	1.01 (0.92-1.11)
M15630	N-acetylornithine	Amino acid	Weighted mode	125	0.0110635	0.0212951	0.604316		-0.030675	0.052802	1.01112	0.969791	1.05422	1.01 (0.97-1.05)
M15676	3-methyl-2-oxovalerate	Amino acid	Inverse variance weighted	121	0.0168684	0.00700672	0.0160643	0.00906946	0.00313517	0.0306015	1.01701	1.00314	1.03107	1.02 (1.00-1.03)
M15676	3-methyl-2-oxovalerate	Amino acid	Weighted median	121	0.0225397	0.0115583	0.0511645		-0.000114451	0.0451939	1.0228	0.999886	1.04623	1.02 (1.00-1.05)
M15676	3-methyl-2-oxovalerate	Amino acid	MR Egger	121	0.0150371	0.0125531	0.233345		-0.00956698	0.0396411	1.01515	0.990479	1.04044	1.02 (0.99-1.04)
M15676	3-methyl-2-oxovalerate	Amino acid	Simple mode	121	0.0509599	0.0282719	0.0739785		-0.00445314	0.106373	1.05228	0.995557	1.11224	1.05 (1.00-1.11)
M15676	3-methyl-2-oxovalerate	Amino acid	Weighted mode	121	0.0214535	0.0112082	0.0579901		-0.000514573	0.0434216	1.02168	0.999486	1.04438	1.02 (1.00-1.04)
M19364	X-06246		Inverse variance weighted	123	0.00751905	0.00852921	0.378013	0.0634029	-0.00919822	0.0242363	1.00755	0.990844	1.02453	1.01 (0.99-1.02)
M19364	X-06246		Weighted median	123	0.0212685	0.0162424	0.190383		-0.0105665	0.0531035	1.0215	0.989489	1.05454	1.02 (0.99-1.05)
M19364	X-06246		MR Egger	123	0.00818463	0.0152785	0.593151		-0.0217612	0.0381304	1.00822	0.978474	1.03887	1.01 (0.98-1.04)
M19364	X-06246		Simple mode	123	-0.016386	0.034727	0.637876		-0.084451	0.051679	0.983747	0.919017	1.05304	0.98 (0.92-1.05)
M19364	X-06246		Weighted mode	123	0.00932289	0.0146573	0.52593		-0.0194054	0.0380512	1.00937	0.980782	1.03878	1.01 (0.98-1.04)
M32339	alanine	Amino acid	Inverse variance weighted	119	0.00541069	0.00729368	0.458189	0.0730533	-0.00888493	0.0197063	1.00543	0.991154	1.0199	1.01 (0.99-1.02)
M32339	alanine	Amino acid	Weighted median	119	0.0223832	0.0116302	0.0542814		-0.000411892	0.0451784	1.02264	0.999588	1.04621	1.02 (1.00-1.05)
M32339	alanine	Amino acid	MR Egger	119	0.00750606	0.0132792	0.572987		-0.0185212	0.0335334	1.00753	0.981649	1.0341	1.01 (0.98-1.03)
M32339	alanine	Amino acid	Simple mode	119	0.0434248	0.0332193	0.193681		-0.021685	0.108535	1.04438	0.978548	1.11464	1.04 (0.98-1.11)
M32339	alanine	Amino acid	Weighted mode	119	0.0208618	0.0127595	0.104713		-0.00414676	0.0458703	1.02108	0.995862	1.04694	1.02 (1.00-1.05)
M32549	X-02269		Inverse variance weighted	125	-0.012574	0.022375	0.574138	0.0898784	-0.056429	0.0312809	0.987505	0.945134	1.03178	0.99 (0.95-1.03)
M32549	X-02269		Weighted median	125	0.000624945	0.0384346	0.987027		-0.0747069	0.0759568	1.00063	0.928015	1.07892	1.00 (0.93-1.08)
M32549	X-02269		MR Egger	125	-0.0114807	0.0396568	0.772685		-0.0892081	0.0662467	0.988585	0.914655	1.06849	0.99 (0.91-1.07)
M32549	X-02269		Simple mode	125	0.00888904	0.0742563	0.904909		-0.136653	0.154431	1.00893	0.872273	1.16699	1.01 (0.87-1.17)
M32549	X-02269		Weighted mode	125	0.00888904	0.0346134	0.797752		-0.0589533	0.0767314	1.00893	0.942751	1.07975	1.01 (0.94-1.08)
M32838	X-11521		Inverse variance weighted	125	0.0491926	0.0129253	0.000141284	0.00033176	0.023859	0.0745263	1.05042	1.02415	1.07737	1.05 (1.02-1.08)
M32838	X-11521		Weighted median	125	0.0173303	0.0212429	0.414606		-0.0243058	0.0589663	1.01748	0.975987	1.06074	1.02 (0.98-1.06)
M32838	X-11521		MR Egger	125	0.0547404	0.0233389	0.0206045		0.00899611	0.100485	1.05627	1.00904	1.10571	1.06 (1.01-1.11)
M32838	X-11521		Simple mode	125	0.0505973	0.0486091	0.299947		-0.0446766	0.145871	1.0519	0.956307	1.15705	1.05 (0.96-1.16)
M32838	X-11521		Weighted mode	125	0.0289428	0.0227625	0.205925		-0.0156716	0.0735572	1.02937	0.984451	1.07633	1.03 (0.98-1.08)
M33510	X-12095--N1-methyl-3-pyridone-4-carboxamide	Nucleotide	Inverse variance weighted	122	0.0205178	0.00916149	0.0251189	0.00990374	0.00256127	0.0384743	1.02073	1.00256	1.03922	1.02 (1.00-1.04)
M33510	X-12095--N1-methyl-3-pyridone-4-carboxamide	Nucleotide	Weighted median	122	-0.00428298	0.0156447	0.784265		-0.0349466	0.0263806	0.995726	0.965657	1.02673	1.00 (0.97-1.03)
M33510	X-12095--N1-methyl-3-pyridone-4-carboxamide	Nucleotide	MR Egger	122	0.00632429	0.0158018	0.689702		-0.0246473	0.0372958	1.00634	0.975654	1.038	1.01 (0.98-1.04)
M33510	X-12095--N1-methyl-3-pyridone-4-carboxamide	Nucleotide	Simple mode	122	0.0192747	0.0333833	0.564758		-0.0461566	0.084706	1.01946	0.954893	1.0884	1.02 (0.95-1.09)
M33510	X-12095--N1-methyl-3-pyridone-4-carboxamide	Nucleotide	Weighted mode	122	0.00780899	0.0150761	0.605424		-0.0217401	0.0373581	1.00784	0.978495	1.03807	1.01 (0.98-1.04)
M33901	X-12456		Inverse variance weighted	125	-0.0202476	0.0147057	0.168559	0.0329839	-0.0490708	0.00857568	0.979956	0.952114	1.00861	0.98 (0.95-1.01)
M33901	X-12456		Weighted median	125	-0.0193432	0.0263814	0.463427		-0.0710507	0.0323643	0.980843	0.931415	1.03289	0.98 (0.93-1.03)
M33901	X-12456		MR Egger	125	-0.0452143	0.0262572	0.0875869		-0.0966783	0.00624973	0.955793	0.907848	1.00627	0.96 (0.91-1.01)
M33901	X-12456		Simple mode	125	-0.0614742	0.0549463	0.265386		-0.169169	0.0462206	0.940377	0.844366	1.04731	0.94 (0.84-1.05)
M33901	X-12456		Weighted mode	125	-0.0388459	0.0236503	0.103017		-0.0852005	0.00750863	0.961899	0.918328	1.00754	0.96 (0.92-1.01)
M33957	1-heptadecanoylglycerophosphocholine	Lipid	Inverse variance weighted	122	0.0237419	0.012752	0.0626294	0.0180169	-0.00125208	0.0487359	1.02403	0.998749	1.04994	1.02 (1.00-1.05)
M33957	1-heptadecanoylglycerophosphocholine	Lipid	Weighted median	122	0.0268987	0.0222917	0.227558		-0.0167929	0.0705904	1.02726	0.983347	1.07314	1.03 (0.98-1.07)
M33957	1-heptadecanoylglycerophosphocholine	Lipid	MR Egger	122	0.0612163	0.0220397	0.00635781		0.0180185	0.104414	1.06313	1.01818	1.11006	1.06 (1.02-1.11)
M33957	1-heptadecanoylglycerophosphocholine	Lipid	Simple mode	122	0.0142505	0.0558616	0.799076		-0.0952382	0.123739	1.01435	0.909156	1.13172	1.01 (0.91-1.13)
M33957	1-heptadecanoylglycerophosphocholine	Lipid	Weighted mode	122	0.0259872	0.0210552	0.219504		-0.0152809	0.0672553	1.02633	0.984835	1.06957	1.03 (0.98-1.07)
M35137	N2,N2-dimethylguanosine	Nucleotide	Inverse variance weighted	125	0.00965818	0.0067921	0.155034	0.0316287	-0.00365433	0.0229707	1.0097	0.996352	1.02324	1.01 (1.00-1.02)
M35137	N2,N2-dimethylguanosine	Nucleotide	Weighted median	125	0.00331554	0.0114641	0.772421		-0.0191542	0.0257853	1.00332	0.981028	1.02612	1.00 (0.98-1.03)
M35137	N2,N2-dimethylguanosine	Nucleotide	MR Egger	125	0.00335828	0.0128967	0.794991		-0.0219192	0.0286357	1.00336	0.978319	1.02905	1.00 (0.98-1.03)
M35137	N2,N2-dimethylguanosine	Nucleotide	Simple mode	125	0.0210835	0.0268766	0.43427		-0.0315947	0.0737617	1.02131	0.968899	1.07655	1.02 (0.97-1.08)
M35137	N2,N2-dimethylguanosine	Nucleotide	Weighted mode	125	0.000580165	0.012243	0.962281		-0.0234161	0.0245765	1.00058	0.976856	1.02488	1.00 (0.98-1.02)
M37058	succinylcarnitine	Energy	Inverse variance weighted	115	0.0135693	0.00793127	0.0871069	0.0226031	-0.00197599	0.0291146	1.01366	0.998026	1.02954	1.01 (1.00-1.03)
M37058	succinylcarnitine	Energy	Weighted median	115	0.0112573	0.013444	0.402397		-0.015093	0.0376077	1.01132	0.98502	1.03832	1.01 (0.99-1.04)
M37058	succinylcarnitine	Energy	MR Egger	115	0.00209507	0.0140488	0.881719		-0.0254406	0.0296308	1.0021	0.97488	1.03007	1.00 (0.97-1.03)
M37058	succinylcarnitine	Energy	Simple mode	115	-0.00232309	0.0291252	0.936566		-0.0594085	0.0547623	0.99768	0.942322	1.05629	1.00 (0.94-1.06)
M37058	succinylcarnitine	Energy	Weighted mode	115	0.0139064	0.0120119	0.2494		-0.00963697	0.0374498	1.014	0.990409	1.03816	1.01 (0.99-1.04)
M37097	tryptophan betaine	Amino acid	Inverse variance weighted	125	0.0463604	0.0296751	0.118225	0.0272796	-0.0118028	0.104524	1.04745	0.988267	1.11018	1.05 (0.99-1.11)
M37097	tryptophan betaine	Amino acid	Weighted median	125	-0.0124049	0.0498856	0.803619		-0.110181	0.0853709	0.987672	0.895672	1.08912	0.99 (0.90-1.09)
M37097	tryptophan betaine	Amino acid	MR Egger	125	0.0159565	0.0524702	0.761561		-0.0868851	0.118798	1.01608	0.916782	1.12614	1.02 (0.92-1.13)
M37097	tryptophan betaine	Amino acid	Simple mode	125	0.385283	0.121821	0.00196577		0.146514	0.624052	1.47003	1.15779	1.86648	1.47 (1.16-1.87)
M37097	tryptophan betaine	Amino acid	Weighted mode	125	0.00248035	0.0508717	0.961191		-0.0972281	0.102189	1.00248	0.907349	1.10759	1.00 (0.91-1.11)
Metabolite and gout reverse MR analysis
M21184	1-oleoylglycerol (1-monoolein)	Lipid	Inverse variance weighted	28	0.0399945	0.0118879	0.000767351	0.00148838	0.0166943	0.0632947	1.04081	1.01683	1.06534	1.04 (1.02-1.07)
M21184	1-oleoylglycerol (1-monoolein)	Lipid	Weighted median	28	0.0450306	0.0153627	0.00337694		0.0149197	0.0751416	1.04606	1.01503	1.07804	1.05 (1.02-1.08)
M21184	1-oleoylglycerol (1-monoolein)	Lipid	MR Egger	28	0.100728	0.0353694	0.00848652		0.0314039	0.170052	1.10598	1.0319	1.18537	1.11 (1.03-1.19)
M21184	1-oleoylglycerol (1-monoolein)	Lipid	Simple mode	28	0.0388726	0.0260201	0.146786		-0.0121268	0.0898721	1.03964	0.987946	1.09403	1.04 (0.99-1.09)
M21184	1-oleoylglycerol (1-monoolein)	Lipid	Weighted mode	28	0.0388726	0.0189155	0.0496647		0.0017982	0.075947	1.03964	1.0018	1.07891	1.04 (1.00-1.08)
M32758	X-11441		Inverse variance weighted	28	-0.00970004	0.00901087	0.281712	0.340071	-0.0273613	0.00796126	0.990347	0.97301	1.00799	0.99 (0.97-1.01)
M32758	X-11441		Weighted median	28	-0.00626885	0.0133825	0.639472		-0.0324985	0.0199608	0.993751	0.968024	1.02016	0.99 (0.97-1.02)
M32758	X-11441		MR Egger	28	-0.0133031	0.0282897	0.642099		-0.068751	0.0421447	0.986785	0.933559	1.04305	0.99 (0.93-1.04)
M32758	X-11441		Simple mode	28	0.000872425	0.0213571	0.967717		-0.0409875	0.0427324	1.00087	0.959841	1.04366	1.00 (0.96-1.04)
M32758	X-11441		Weighted mode	28	0.00426166	0.0187965	0.822344		-0.0325794	0.0411027	1.00427	0.967946	1.04196	1.00 (0.97-1.04)
M32759	X-11442		Inverse variance weighted	28	-0.00639231	0.0091426	0.48444	0.46982	-0.0243118	0.0115272	0.993628	0.975981	1.01159	0.99 (0.98-1.01)
M32759	X-11442		Weighted median	28	-0.00364269	0.012264	0.766449		-0.0276802	0.0203948	0.996364	0.972699	1.0206	1.00 (0.97-1.02)
M32759	X-11442		MR Egger	28	-0.00297212	0.0287208	0.918374		-0.0592649	0.0533207	0.997032	0.942457	1.05477	1.00 (0.94-1.05)
M32759	X-11442		Simple mode	28	-0.0172944	0.0203542	0.402978		-0.0571887	0.0225998	0.982854	0.944416	1.02286	0.98 (0.94-1.02)
M32759	X-11442		Weighted mode	28	-0.00704467	0.0170376	0.682522		-0.0404383	0.026349	0.99298	0.960368	1.0267	0.99 (0.96-1.03)

## Sheet: Table S7 MR pleiotropy analysis
Positive pleiotropy analysis of metabolites and urate
Metabolite	Super-pathway	Global Test
glutamine	Amino acid	0.13
leucine	Amino acid	0.064
5-oxoproline	Amino acid	0.176
carnitine	Lipid	0.110135
N-acetylornithine	Amino acid	0.074
3-methyl-2-oxovalerate	Amino acid	0.825
X-06246		0.2662
alanine	Amino acid	0.2942
X-02269		0.9752
X-11521		0.54
X-12095--N1-methyl-3-pyridone-4-carboxamide	Nucleotide	0.104
X-12456		0.273
1-heptadecanoylglycerophosphocholine	Lipid	0.145
N2,N2-dimethylguanosine	Nucleotide	0.5822
succinylcarnitine	Energy	0.1598
tryptophan betaine	Amino acid	0.412
Reverse pleiotropy analysis of metabolites and urate
Metabolite	Super-pathway	MR Presoo global test
glutamine	Amino acid	0.476
leucine	Amino acid	0.096
5-oxoproline	Amino acid	0.348
carnitine	Lipid	0.128
N-acetylornithine	Amino acid	0.29
3-methyl-2-oxovalerate	Amino acid	0.094
X-06246		0.508
alanine	Amino acid	0.104
X-02269		0.166
X-11521		0.246
X-12095--N1-methyl-3-pyridone-4-carboxamide	Nucleotide	0.324
X-12456		0.456
1-heptadecanoylglycerophosphocholine	Lipid	0.24
N2,N2-dimethylguanosine	Nucleotide	0.224
succinylcarnitine	Energy	0.092
tryptophan betaine	Amino acid	0.09
Positive pleiotropy analysis of metabolites and gout
1-oleoylglycerol (1-monoolein)	Lipid	0.105
X-11441		0.944
X-11442		0.3134
Reverse pleiotropy analysis of metabolites and gout
1-oleoylglycerol (1-monoolein)	Lipid	0.1
X-11441		0.51
X-11442		0.33
